# Supplementary material for: Relation of connectome topology to brain volume across 103 mammalian species
Source: PLoS Biol. 2024 Feb 5;22(2):e3002489. doi: 10.1371/journal.pbio.3002489 (PMC10868790; doi:10.1371/journal.pbio.3002489)
Supplement: S1 Data — (XLSX) [file pbio.3002489.s007.xlsx]

## Sheet: Figure2
PANEL A
x-axis: log10(Brain Volume)	4.1572,4.1367,5.2229,5.3245,5.3658,6.2034,4.9864,4.9471,5.0588,5.1442,5.0735,5.5163,4.8642,4.8367,4.5128,5.2295,5.2466,5.2682,5.7741,5.7859,5.7801,4.9609,4.019,5.3195,5.3129,5.1738,4.819,5.2416,4.9099,4.9183,4.8511,4.865,5.0349,5.9388,5.8514,4.8312,5.0344,5.1316,4.5134,4.2117,4.793,4.36,4.2918,4.3012,4.298,4.3206,4.4445,4.5374,4.8312,5.0057,4.8462,4.8644,4.8794,4.89,4.8588,4.1851,3.6211,3.6314,3.…
y-axis: log10(Grey Matter Volume)	4.0535,4.0354,5.1363,5.2116,5.2581,6.0445,4.8743,4.8522,4.9701,5.0994,5.0148,5.4502,4.782,4.7728,4.457,5.1751,5.155,5.1654,5.669,5.6242,5.6053,4.8808,3.9179,5.1862,5.214,5.1287,4.7686,5.2096,4.819,4.8182,4.7833,4.821,4.9361,5.7173,5.734,4.7482,4.962,5.0494,4.4401,4.1498,4.6175,4.2828,4.2388,4.2345,4.214,4.243,4.3596,4.4255,4.7187,4.9181,4.7723,4.798,4.7848,4.8107,4.7678,4.1173,3.5871,3.5806,3.582…
PANEL B
x-axis: log10(Grey Matter Volume)	4.0535,4.0354,5.1363,5.2116,5.2581,6.0445,4.8743,4.8522,4.9701,5.0994,5.0148,5.4502,4.782,4.7728,4.457,5.1751,5.155,5.1654,5.669,5.6242,5.6053,4.8808,3.9179,5.1862,5.214,5.1287,4.7686,5.2096,4.819,4.8182,4.7833,4.821,4.9361,5.7173,5.734,4.7482,4.962,5.0494,4.4401,4.1498,4.6175,4.2828,4.2388,4.2345,4.214,4.243,4.3596,4.4255,4.7187,4.9181,4.7723,4.798,4.7848,4.8107,4.7678,4.1173,3.5871,3.5806,3.582…
y-axis: log10(White Matter Volume)	3.4847,3.4548,4.4799,4.6842,4.7077,5.6898,4.3432,4.2398,4.3253,4.1358,4.1758,4.6656,4.1004,3.9727,3.5944,4.3004,4.5256,4.5918,5.1068,5.2785,5.3004,4.1875,3.3365,4.7416,4.6218,4.1676,3.8587,4.0927,4.1861,4.2317,4.0107,3.8494,4.3436,5.5403,5.226,4.0715,4.2206,4.3681,3.7048,3.3347,4.3147,3.5717,3.3522,3.4545,3.5428,3.5344,3.6937,3.8938,4.1898,4.2672,4.0406,4.0162,4.1708,4.1126,4.1355,3.3455,2.4968,2…
PANEL C
x-axis: log10(Brain Volume)	4.1572,4.1367,5.2229,5.3245,5.3658,6.2034,4.9864,4.9471,5.0588,5.1442,5.0735,5.5163,4.8642,4.8367,4.5128,5.2295,5.2466,5.2682,5.7741,5.7859,5.7801,4.9609,4.019,5.3195,5.3129,5.1738,4.819,5.2416,4.9099,4.9183,4.8511,4.865,5.0349,5.9388,5.8514,4.8312,5.0344,5.1316,4.5134,4.2117,4.793,4.36,4.2918,4.3012,4.298,4.3206,4.4445,4.5374,4.8312,5.0057,4.8462,4.8644,4.8794,4.89,4.8588,4.1851,3.6211,3.6314,3.…
y-axis: log10(White Matter Volume)	3.4847,3.4548,4.4799,4.6842,4.7077,5.6898,4.3432,4.2398,4.3253,4.1358,4.1758,4.6656,4.1004,3.9727,3.5944,4.3004,4.5256,4.5918,5.1068,5.2785,5.3004,4.1875,3.3365,4.7416,4.6218,4.1676,3.8587,4.0927,4.1861,4.2317,4.0107,3.8494,4.3436,5.5403,5.226,4.0715,4.2206,4.3681,3.7048,3.3347,4.3147,3.5717,3.3522,3.4545,3.5428,3.5344,3.6937,3.8938,4.1898,4.2672,4.0406,4.0162,4.1708,4.1126,4.1355,3.3455,2.4968,2…
PANEL D
Taxonomy order	Brain volume	Average Brain Volume
Chiroptera	2.9857,2.5433,2.4869,2.846,2.9641,2.124,2.1478,3.2805,3.1789,3.1749,3.1544,2.6321,2.277,2.485,2.3589,1.9252,2.3589,2.3865,2.5849,2.7709,2.808	2.6416
Eutheria	3.1082	3.1082
Eulipotyphla	3.3237,3.33,3.0995	3.2511
Rodentia	4.2616,4.237,3.165,4.6666,3.7251,3.5918,4.1789,3.1916,2.9417,2.7009,4.3639,2.8776,2.4731,3.1278,4.4924,4.4968,3.6004,3.1626,3.088,3.1125,3.0993,3.4954,2.7535,2.672	3.4781
Lagomorpha	3.8513,3.9034,3.8873,3.9085,3.8597	3.882
Cingulata	4.017	4.017
Afrotheria	4.1572,4.1367	4.147
Marsupialia	3.8373,3.8803,4.7155,4.5193,4.2084,4.5528,4.6837,4.5366,4.3653	4.3666
Carnivora	4.5134,4.2117,4.793,4.36,4.2918,4.3012,4.298,4.3206,4.4445,4.5374,4.8312,5.0057,4.8462,4.8644,4.8794,4.89,4.8588,4.1851,3.6211,3.6314,3.6524,5.338,4.7223,5.0743,4.8487,4.6552,5.1412,5.0792,5.0305,5.0968,5.0705,4.0394,3.981,3.979,4.0722,4.3292,4.5285,4.5552,4.4575,4.6393,4.447,4.6622,4.6158,4.3147,4.6574,5.39,4.9503,5.0314,4.956	4.5918
Primates	5.1498,5.1735,5.084,5.1746,5.1927,4.2662,4.2089,4.3224,4.7921,4.8388,4.7916,5.5677,4.9107,5.575,4.7062,4.7894,4.7957,4.7354,4.339,4.3481,4.938,4.8245,4.7606,4.7408,4.7346,4.8365,4.8216,4.8217,4.9158,4.9221,5.0392,5.1399,5.1097,3.5888,5.5415,5.5891,4.4318,4.0029,3.9399,3.9822,3.971,3.961,4.818	4.7487
Artiodactyla	5.2229,5.3245,5.3658,6.2034,4.9864,4.9471,5.0588,5.1442,5.0735,5.5163,4.8642,4.8367,4.5128,5.2295,5.2466,5.2682,5.7741,5.7859,5.7801,4.9609,4.019,5.3195,5.3129,5.1738,4.819,5.2416,4.9099,4.9183,4.8511,4.865,5.0349,5.9388,5.8514,4.8312,5.0344,5.1316	5.1765
Perissodactyla	5.5366,5.795,5.6811,5.4785,5.1664,5.2809,5.7387	5.5253

## Sheet: Figure3
PANEL A
x-axis: log10(Brain Volume)	4.1572,4.1367,5.2229,5.3245,5.3658,6.2034,4.9864,4.9471,5.0588,5.1442,5.0735,5.5163,4.8642,4.8367,4.5128,5.2295,5.2466,5.2682,5.7741,5.7859,5.7801,4.9609,4.019,5.3195,5.3129,5.1738,4.819,5.2416,4.9099,4.9183,4.8511,4.865,5.0349,5.9388,5.8514,4.8312,5.0344,5.1316,4.5134,4.2117,4.793,4.36,4.2918,4.3012,4.298,4.3206,4.4445,4.5374,4.8312,5.0057,4.8462,4.8644,4.8794,4.89,4.8588,4.1851,3.6211,3.6314,3.…
y-axis: rho(CC,weight)	0.40176,0.46198,0.42527,0.54544,0.46687,0.53722,0.43428,0.39458,0.44534,0.44183,0.35171,0.39872,0.56733,0.46712,0.45098,0.42071,0.36916,0.41443,0.46306,0.50161,0.45368,0.40942,0.44766,0.5437,0.62094,0.49237,0.4319,0.50714,0.47654,0.44526,0.5504,0.37373,0.47921,0.51637,0.50028,0.40967,0.496,0.47292,0.42246,0.43511,0.53056,0.42395,0.40018,0.47012,0.38228,0.4683,0.51431,0.56412,0.36847,0.43999,0.418…
PANEL B
x-axis: log10(Brain Volume)	4.1572,4.1367,5.2229,5.3245,5.3658,6.2034,4.9864,4.9471,5.0588,5.1442,5.0735,5.5163,4.8642,4.8367,4.5128,5.2295,5.2466,5.2682,5.7741,5.7859,5.7801,4.9609,4.019,5.3195,5.3129,5.1738,4.819,5.2416,4.9099,4.9183,4.8511,4.865,5.0349,5.9388,5.8514,4.8312,5.0344,5.1316,4.5134,4.2117,4.793,4.36,4.2918,4.3012,4.298,4.3206,4.4445,4.5374,4.8312,5.0057,4.8462,4.8644,4.8794,4.89,4.8588,4.1851,3.6211,3.6314,3.…
y-axis: rho(CC,ED)	-0.34272,-0.42559,-0.41444,-0.45983,-0.43012,-0.60022,-0.35392,-0.40042,-0.45228,-0.37534,-0.3597,-0.47282,-0.52258,-0.35571,-0.37007,-0.36432,-0.34766,-0.37736,-0.39678,-0.49439,-0.42689,-0.31427,-0.41752,-0.5319,-0.54198,-0.42156,-0.45463,-0.39394,-0.32084,-0.42738,-0.40243,-0.32635,-0.43612,-0.40861,-0.44936,-0.36731,-0.35435,-0.3696,-0.36638,-0.39006,-0.35396,-0.43574,-0.40558,-0.33889,-0.404…
PANEL C
x-axis: log10(Brain Volume)	4.1572,4.1367,5.2229,5.3245,5.3658,6.2034,4.9864,4.9471,5.0588,5.1442,5.0735,5.5163,4.8642,4.8367,4.5128,5.2295,5.2466,5.2682,5.7741,5.7859,5.7801,4.9609,4.019,5.3195,5.3129,5.1738,4.819,5.2416,4.9099,4.9183,4.8511,4.865,5.0349,5.9388,5.8514,4.8312,5.0344,5.1316,4.5134,4.2117,4.793,4.36,4.2918,4.3012,4.298,4.3206,4.4445,4.5374,4.8312,5.0057,4.8462,4.8644,4.8794,4.89,4.8588,4.1851,3.6211,3.6314,3.…
y-axis: rho(CC,cost)	0.38851,0.4472,0.42355,0.53371,0.46369,0.53037,0.42926,0.38874,0.43959,0.43828,0.34999,0.39536,0.55223,0.46187,0.44308,0.41866,0.36442,0.41085,0.45972,0.49775,0.45242,0.40742,0.43489,0.53267,0.60693,0.48941,0.42901,0.50529,0.47388,0.44054,0.53857,0.36869,0.47624,0.50922,0.48647,0.40468,0.49235,0.46657,0.41266,0.42738,0.525,0.41841,0.3946,0.46615,0.37494,0.45889,0.50989,0.55197,0.36601,0.43566,0.4…
PANEL D
x-axis: log10(Brain Volume)	4.1572,4.1367,5.2229,5.3245,5.3658,6.2034,4.9864,4.9471,5.0588,5.1442,5.0735,5.5163,4.8642,4.8367,4.5128,5.2295,5.2466,5.2682,5.7741,5.7859,5.7801,4.9609,4.019,5.3195,5.3129,5.1738,4.819,5.2416,4.9099,4.9183,4.8511,4.865,5.0349,5.9388,5.8514,4.8312,5.0344,5.1316,4.5134,4.2117,4.793,4.36,4.2918,4.3012,4.298,4.3206,4.4445,4.5374,4.8312,5.0057,4.8462,4.8644,4.8794,4.89,4.8588,4.1851,3.6211,3.6314,3.…
y-axis: intra-module density	12.076,13.435,8.5556,15.625,12.06,15.223,13.158,11.493,13.678,10.745,10.15,10.893,14.817,14.605,11.982,10.611,9.6318,11.529,13.508,11.29,11.244,9.8045,12.923,13.16,16.421,13.264,9.616,12.259,12.226,10.227,14.211,12.82,10.939,15.708,19.523,12.919,16.635,15.513,15.74,12.246,17.302,11.415,10.919,12.971,11.115,14.692,13.769,16.229,9.7911,14.208,10.278,16.569,11.797,13.523,11.367,11.584,14.543,11.637,…
PANEL E
x-axis: log10(Brain Volume)	4.1572,4.1367,5.2229,5.3245,5.3658,6.2034,4.9864,4.9471,5.0588,5.1442,5.0735,5.5163,4.8642,4.8367,4.5128,5.2295,5.2466,5.2682,5.7741,5.7859,5.7801,4.9609,4.019,5.3195,5.3129,5.1738,4.819,5.2416,4.9099,4.9183,4.8511,4.865,5.0349,5.9388,5.8514,4.8312,5.0344,5.1316,4.5134,4.2117,4.793,4.36,4.2918,4.3012,4.298,4.3206,4.4445,4.5374,4.8312,5.0057,4.8462,4.8644,4.8794,4.89,4.8588,4.1851,3.6211,3.6314,3.…
y-axis: long-dist betw. Modules	0.088396,0.090365,0.095,0.10012,0.093567,0.10559,0.10395,0.098246,0.10355,0.095986,0.11138,0.10235,0.092063,0.12691,0.086486,0.10101,0.088462,0.11587,0.10798,0.091566,0.10388,0.079558,0.088194,0.0875,0.098724,0.10156,0.088272,0.11242,0.098154,0.087831,0.084926,0.11174,0.088764,0.11129,0.13911,0.12003,0.12847,0.10846,0.11556,0.099489,0.12143,0.083902,0.098473,0.094309,0.082301,0.09675,0.095734,0.1…
PANEL F
x-axis: log10(Brain Volume)	4.1572,4.1367,5.2229,5.3245,5.3658,6.2034,4.9864,4.9471,5.0588,5.1442,5.0735,5.5163,4.8642,4.8367,4.5128,5.2295,5.2466,5.2682,5.7741,5.7859,5.7801,4.9609,4.019,5.3195,5.3129,5.1738,4.819,5.2416,4.9099,4.9183,4.8511,4.865,5.0349,5.9388,5.8514,4.8312,5.0344,5.1316,4.5134,4.2117,4.793,4.36,4.2918,4.3012,4.298,4.3206,4.4445,4.5374,4.8312,5.0057,4.8462,4.8644,4.8794,4.89,4.8588,4.1851,3.6211,3.6314,3.…
y-axis: inter-hemispheric modules	0.026662,0.019009,0.011959,0.026851,0.034466,0.018975,0.017793,0.015386,0.023262,0.013729,0.016619,0.026744,0.029646,0.010945,0.011864,0.014665,0.019154,0.011376,0.02612,0.020777,0.017928,0.011998,0.015454,0.013787,0.023661,0.014662,0.018266,0.016946,0.010767,0.018547,0.0187,0.027105,0.020574,0.02001,0.02061,0.013361,0.022202,0.016437,0.019191,0.01717,0.02826,0.016821,0.014065,0.022687,0.018748,0…

## Sheet: Figure4
PANEL A
x-axis: log10(Brain Volume)	4.1572,4.1367,5.2229,5.3245,5.3658,6.2034,4.9864,4.9471,5.0588,5.1442,5.0735,5.5163,4.8642,4.8367,4.5128,5.2295,5.2466,5.2682,5.7741,5.7859,5.7801,4.9609,4.019,5.3195,5.3129,5.1738,4.819,5.2416,4.9099,4.9183,4.8511,4.865,5.0349,5.9388,5.8514,4.8312,5.0344,5.1316,4.5134,4.2117,4.793,4.36,4.2918,4.3012,4.298,4.3206,4.4445,4.5374,4.8312,5.0057,4.8462,4.8644,4.8794,4.89,4.8588,4.1851,3.6211,3.6314,3.…
y-axis: rho(ED,SPE)	-0.03732,-0.2035,-0.2677,-0.19172,-0.25964,-0.63701,-0.35013,-0.42164,-0.37647,-0.24271,-0.3637,-0.24173,-0.38814,-0.30382,-0.44305,-0.15878,-0.14894,-0.31544,-0.26928,-0.41293,-0.33993,-0.30486,-0.10938,-0.40473,-0.23021,-0.45132,-0.42807,-0.29686,-0.3019,-0.37223,-0.31555,-0.2199,-0.28194,-0.41412,-0.3377,-0.32786,-0.31033,-0.2946,-0.21398,-0.21198,-0.25574,-0.36793,-0.2655,-0.31889,-0.30852,-0…
PANEL B
x-axis: log10(Brain Volume)	4.1572,4.1367,5.2229,5.3245,5.3658,6.2034,4.9864,4.9471,5.0588,5.1442,5.0735,5.5163,4.8642,4.8367,4.5128,5.2295,5.2466,5.2682,5.7741,5.7859,5.7801,4.9609,4.019,5.3195,5.3129,5.1738,4.819,5.2416,4.9099,4.9183,4.8511,4.865,5.0349,5.9388,5.8514,4.8312,5.0344,5.1316,4.5134,4.2117,4.793,4.36,4.2918,4.3012,4.298,4.3206,4.4445,4.5374,4.8312,5.0057,4.8462,4.8644,4.8794,4.89,4.8588,4.1851,3.6211,3.6314,3.…
y-axis: rho(ED,NSI)	-0.19946,-0.31457,-0.42514,-0.43812,-0.37666,-0.70874,-0.44209,-0.46762,-0.40685,-0.34288,-0.3658,-0.38864,-0.4785,-0.40356,-0.47957,-0.31751,-0.34872,-0.43309,-0.36254,-0.51758,-0.40391,-0.34713,-0.3365,-0.52583,-0.43444,-0.43757,-0.41316,-0.40573,-0.36446,-0.42611,-0.41358,-0.28957,-0.46916,-0.4563,-0.40897,-0.35486,-0.36922,-0.40928,-0.35734,-0.36507,-0.42979,-0.43711,-0.37159,-0.40327,-0.3693…
PANEL C
x-axis: log10(Brain Volume)	4.1572,4.1367,5.2229,5.3245,5.3658,6.2034,4.9864,4.9471,5.0588,5.1442,5.0735,5.5163,4.8642,4.8367,4.5128,5.2295,5.2466,5.2682,5.7741,5.7859,5.7801,4.9609,4.019,5.3195,5.3129,5.1738,4.819,5.2416,4.9099,4.9183,4.8511,4.865,5.0349,5.9388,5.8514,4.8312,5.0344,5.1316,4.5134,4.2117,4.793,4.36,4.2918,4.3012,4.298,4.3206,4.4445,4.5374,4.8312,5.0057,4.8462,4.8644,4.8794,4.89,4.8588,4.1851,3.6211,3.6314,3.…
y-axis: rho(ED,CMY)	-0.32948,-0.5462,-0.56867,-0.59961,-0.52915,-0.94895,-0.51413,-0.59019,-0.56526,-0.45261,-0.50384,-0.56963,-0.57609,-0.55043,-0.48419,-0.4735,-0.49113,-0.51552,-0.53506,-0.7123,-0.56941,-0.48472,-0.53316,-0.68598,-0.66302,-0.57261,-0.60034,-0.50401,-0.44598,-0.55957,-0.53678,-0.39985,-0.63782,-0.58324,-0.56061,-0.46547,-0.47705,-0.61083,-0.45509,-0.51818,-0.58863,-0.63074,-0.48741,-0.54321,-0.487…
PANEL D
x-axis: SPEscaled	-0.52905,-0.59656,0.0010611,-0.15177,-0.3109,-0.3621,-0.39654,-0.35145,-0.27188,-0.35095,-0.29246,-0.15621,-0.31548,-0.48515,-0.48585,-0.17957,-0.21585,-0.22684,-0.2855,-0.2622,-0.21225,-0.35445,-0.50461,-0.35876,-0.42448,-0.44905,-0.24014,-0.17923,-0.23575,-0.33068,-0.59339,-0.42853,-0.17902,-0.4387,-0.47221,-0.38128,-0.37167,-0.375,-0.61073,-0.56725,-0.59592,-0.45802,-0.4043,-0.45125,-0.50087,-…
y-axis: CMYscaled	-8.2869,-9.9018,-11.774,-10.814,-8.6795,-8.5996,-7.1981,-7.9776,-10.041,-9.9325,-6.0082,-10.102,-7.763,-7.7493,-7.9417,-10.618,-10.182,-10.001,-8.2209,-8.4757,-8.2661,-8.0687,-11.65,-8.9735,-8.8128,-6.2189,-7.0709,-7.4978,-7.5615,-8.06,-6.7728,-9.3673,-9.9288,-8.4618,-10.262,-7.8104,-7.743,-10.163,-8.0438,-8.6078,-9.9601,-5.9849,-8.7782,-7.2882,-9.7098,-9.6986,-7.5693,-10.065,-8.8835,-7.5707,-7.8…
PANEL E
x-axis: SPEscaled	-0.52905,-0.59656,0.0010611,-0.15177,-0.3109,-0.3621,-0.39654,-0.35145,-0.27188,-0.35095,-0.29246,-0.15621,-0.31548,-0.48515,-0.48585,-0.17957,-0.21585,-0.22684,-0.2855,-0.2622,-0.21225,-0.35445,-0.50461,-0.35876,-0.42448,-0.44905,-0.24014,-0.17923,-0.23575,-0.33068,-0.59339,-0.42853,-0.17902,-0.4387,-0.47221,-0.38128,-0.37167,-0.375,-0.61073,-0.56725,-0.59592,-0.45802,-0.4043,-0.45125,-0.50087,-…
y-axis: CMYscaled	-8.2869,-9.9018,-11.774,-10.814,-8.6795,-8.5996,-7.1981,-7.9776,-10.041,-9.9325,-6.0082,-10.102,-7.763,-7.7493,-7.9417,-10.618,-10.182,-10.001,-8.2209,-8.4757,-8.2661,-8.0687,-11.65,-8.9735,-8.8128,-6.2189,-7.0709,-7.4978,-7.5615,-8.06,-6.7728,-9.3673,-9.9288,-8.4618,-10.262,-7.8104,-7.743,-10.163,-8.0438,-8.6078,-9.9601,-5.9849,-8.7782,-7.2882,-9.7098,-9.6986,-7.5693,-10.065,-8.8835,-7.5707,-7.8…
z-axis: log10(Brain Volume)	4.1572,4.1367,5.2229,5.3245,5.3658,6.2034,4.9864,4.9471,5.0588,5.1442,5.0735,5.5163,4.8642,4.8367,4.5128,5.2295,5.2466,5.2682,5.7741,5.7859,5.7801,4.9609,4.019,5.3195,5.3129,5.1738,4.819,5.2416,4.9099,4.9183,4.8511,4.865,5.0349,5.9388,5.8514,4.8312,5.0344,5.1316,4.5134,4.2117,4.793,4.36,4.2918,4.3012,4.298,4.3206,4.4445,4.5374,4.8312,5.0057,4.8462,4.8644,4.8794,4.89,4.8588,4.1851,3.6211,3.6314,3.…

## Sheet: Figure5
PANEL A
x-axis: log10(Brain Volume)	4.1572,4.1367,5.2229,5.3245,5.3658,6.2034,4.9864,4.9471,5.0588,5.1442,5.0735,5.5163,4.8642,4.8367,4.5128,5.2295,5.2466,5.2682,5.7741,5.7859,5.7801,4.9609,4.019,5.3195,5.3129,5.1738,4.819,5.2416,4.9099,4.9183,4.8511,4.865,5.0349,5.9388,5.8514,4.8312,5.0344,5.1316,4.5134,4.2117,4.793,4.36,4.2918,4.3012,4.298,4.3206,4.4445,4.5374,4.8312,5.0057,4.8462,4.8644,4.8794,4.89,4.8588,4.1851,3.6211,3.6314,3.…
y-axis: rho(CC,SPE)	0.30031,0.46561,0.45343,0.39114,0.60899,0.66906,0.54647,0.56755,0.71211,0.57517,0.58229,0.41668,0.63266,0.50815,0.50581,0.3683,0.34767,0.44118,0.5482,0.51304,0.57722,0.5534,0.27124,0.57212,0.3905,0.70952,0.55654,0.55004,0.55577,0.63493,0.72968,0.4177,0.45315,0.4628,0.35237,0.68716,0.61279,0.47054,0.46964,0.36477,0.46147,0.53033,0.47668,0.52355,0.53615,0.35154,0.50492,0.50951,0.33111,0.55633,0.483…
PANEL B
x-axis: log10(Brain Volume)	4.1572,4.1367,5.2229,5.3245,5.3658,6.2034,4.9864,4.9471,5.0588,5.1442,5.0735,5.5163,4.8642,4.8367,4.5128,5.2295,5.2466,5.2682,5.7741,5.7859,5.7801,4.9609,4.019,5.3195,5.3129,5.1738,4.819,5.2416,4.9099,4.9183,4.8511,4.865,5.0349,5.9388,5.8514,4.8312,5.0344,5.1316,4.5134,4.2117,4.793,4.36,4.2918,4.3012,4.298,4.3206,4.4445,4.5374,4.8312,5.0057,4.8462,4.8644,4.8794,4.89,4.8588,4.1851,3.6211,3.6314,3.…
y-axis: rho(CC,NSI)	0.51312,0.53371,0.64462,0.633,0.65609,0.7121,0.69314,0.65187,0.6855,0.73474,0.60287,0.60263,0.7161,0.61942,0.62804,0.62181,0.56475,0.59965,0.65861,0.68245,0.64317,0.54844,0.56404,0.68571,0.59418,0.71137,0.64747,0.65664,0.69228,0.6519,0.75454,0.57976,0.64353,0.57906,0.62226,0.67919,0.67542,0.54536,0.61009,0.51534,0.69699,0.6265,0.57725,0.59763,0.58351,0.56093,0.59839,0.74383,0.53866,0.60689,0.5928…
PANEL C
x-axis: log10(Brain Volume)	4.1572,4.1367,5.2229,5.3245,5.3658,6.2034,4.9864,4.9471,5.0588,5.1442,5.0735,5.5163,4.8642,4.8367,4.5128,5.2295,5.2466,5.2682,5.7741,5.7859,5.7801,4.9609,4.019,5.3195,5.3129,5.1738,4.819,5.2416,4.9099,4.9183,4.8511,4.865,5.0349,5.9388,5.8514,4.8312,5.0344,5.1316,4.5134,4.2117,4.793,4.36,4.2918,4.3012,4.298,4.3206,4.4445,4.5374,4.8312,5.0057,4.8462,4.8644,4.8794,4.89,4.8588,4.1851,3.6211,3.6314,3.…
y-axis: rho(CC,CMY)	0.64078,0.65648,0.758,0.74224,0.7541,0.78158,0.7083,0.62817,0.77657,0.86897,0.65832,0.68993,0.80107,0.74232,0.70872,0.73226,0.63378,0.68656,0.72666,0.78863,0.79327,0.66076,0.69046,0.80475,0.82982,0.81905,0.75592,0.75552,0.78712,0.71007,0.81194,0.61734,0.78367,0.73109,0.78275,0.73529,0.78731,0.69754,0.6421,0.65273,0.74957,0.69371,0.67964,0.67634,0.62196,0.71148,0.7205,0.81108,0.60855,0.67127,0.714…

## Sheet: Figure S5
PANEL A
x-axis: component	1,2,3,4,5,6,7,8,9,10,11,12,13,14,15,16,17,18,19,20,21,22,23,24,25,26,27,28,29,30,31,32,33,34,35,36,37,38,39,40,41,42,43,44,45,46,47,48,49,50,51,52,53,54,55,56,57,58,59,60,61,62,63,64,65,66,67,68,69,70,71,72,73,74,75,76,77,78,79,80,81,82,83,84,85,86,87,88,89,90,91,92,93,94,95,96,97,98,99,100,101,102,103,104,105,106,107,108,109,110,111,112,113,114,115,116,117,118,119,120,121,122,123,124,125,126,127…
y-axis: explained variance	3.3451,1.2453,0.24808,0.15445,0.11997,0.11478,0.060797,0.03291,0.028028,0.026496,0.020483,0.012264,0.010697,0.0091646,0.0072853,0.0060251,0.0046954,0.00427,0.003648,0.0035843,0.0030993,0.0026947,0.0024691,0.0023784,0.0020694,0.0016964,0.0016553,0.0015074,0.0015026,0.0014525,0.0014265,0.0012574,0.0012413,0.001107,0.00091443,0.00089799,0.00086816,0.00084976,0.00076147,0.00075843,0.00073996,0.000712…
PANEL B
the results reported in panel B have been obtained doing the partial correlation between modularity/communication indices and brain volume (all these values have been reported in the previous sheets: Figure3, Figure4) using as predictors the first three columns of the PCA coefficients, which encode modes of covariance between species
PCA coefficients (201x200 matrix)
-0.048986	0.020741	0.00083976	-0.040436	0.0019307	-0.00095841	-0.024132	-0.013383	0.011407	-0.042145	0.042409	0.3159	-0.26961	-0.065435	-0.38326	-0.014028	-0.061745	-0.13813	-0.010303	0.0040545	-0.018569	0.22116	-0.067782	-0.23468	0.0023179	0.0021635	0.017666	-0.0029178	0.0057	-0.05528	0.018016	0.0032	-0.0010463	0.0019265	0.00087913	-0.012208	0.0012256	-0.002521	-0.00033543	0.0043617	-0.00091061	-0.014645	0.0033453	-0.0011314	-0.0022528	-4.5235e-05	-0.0057964	2.4943e-05	-0.00082516	-0.0041862
-0.048986	0.020741	0.00083976	-0.040436	0.0019307	-0.00095841	-0.024132	-0.013383	0.011407	-0.042145	0.042409	0.3159	-0.26961	-0.065435	-0.38326	-0.014028	-0.061745	-0.13813	-0.010303	0.0040545	-0.018569	0.22116	-0.067782	-0.23468	0.0023179	0.0021635	0.017666	-0.0029178	0.0057	-0.05528	0.018016	0.0032	-0.0010463	0.0019265	0.00087913	-0.012208	0.0012256	-0.002521	-0.00033543	0.0043617	-0.00091061	-0.014645	0.0033453	-0.0011314	-0.0022528	-4.5235e-05	-0.0057964	2.4943e-05	-0.00082516	-0.0041862
-0.076907	-0.027649	-0.044988	-0.071262	0.13927	0.0088054	-0.02494	0.046977	-0.021661	0.21089	0.011204	-0.00588	0.0057287	0.03347	-0.012483	0.00020378	-0.00036369	-0.010868	0.00075524	-0.066942	0.023177	0.0023885	-0.010217	-0.00053908	-0.0048261	0.28108	-0.0097641	-0.0026951	0.039305	-0.0093895	-0.040005	-0.0049506	-0.00083062	-0.0080397	0.00043442	0.0038943	-0.00040181	-0.0034253	-0.0030184	0.0043766	-0.01056	0.0012462	-0.00048867	0.011484	0.047372	-0.00018807	-0.0001533	-0.023574	-2.9975e-05	-3.4985e-05
-0.085309	-0.044494	-0.10353	-0.001435	0.050918	0.0037459	0.18181	0.031201	0.0092969	-0.08687	-0.0065449	-0.013229	0.012655	-0.10261	0.011657	0.0098802	-0.00059901	0.0019377	-0.00026929	-0.000859	-0.064659	0.003306	-0.00084182	-0.0051298	0.014384	0.0099242	-0.0012699	-0.0022472	-0.0041126	-0.067722	-0.20414	0.010048	0.0053368	-0.0015147	-0.038168	0.00038453	-4.876e-05	0.016819	0.0040933	-0.01598	0.089159	-0.0034321	0.00074849	-0.015313	-0.055311	0.00032549	0.00019822	-0.0040723	-7.2984e-06	-3.7124e-05
-0.085309	-0.044494	-0.10353	-0.001435	0.050918	0.0037459	0.18181	0.031201	0.0092969	-0.08687	-0.0065449	-0.013229	0.012655	-0.10261	0.011657	0.0098802	-0.00059901	0.0019377	-0.00026929	-0.000859	-0.064659	0.003306	-0.00084182	-0.0051298	0.014384	0.0099242	-0.0012699	-0.0022472	-0.0041126	-0.067722	-0.20414	0.010048	0.0053368	-0.0015147	-0.038168	0.00038453	-4.876e-05	0.016819	0.0040933	-0.01598	0.089159	-0.0034321	0.00074849	-0.015313	-0.055311	0.00032549	0.00019822	-0.0040723	-7.2984e-06	-3.7124e-05
-0.084133	-0.042037	-0.089364	0.012462	0.014647	0.0013304	0.11166	-0.0028237	0.0069296	-0.06873	-0.0054119	-0.0035805	-0.00088162	0.053985	-0.00010715	-0.0083545	-0.00046792	-0.00815	-0.00012682	0.032614	0.11831	0.0036233	0.0025005	-0.0027858	-0.030904	0.066337	-8.0938e-05	0.0025129	0.019676	0.09612	0.2825	-0.017167	-0.0084803	-0.0003198	-0.029855	0.00057605	-0.00010382	0.020243	0.008417	-0.031668	0.2668	-0.0083006	0.0011305	-0.017694	-0.047859	0.00029823	-4.3997e-05	-0.025714	-4.4446e-05	0.00018814
-0.07762	-0.029125	-0.050649	-0.071908	0.14418	0.0091586	-0.0092579	0.052733	-0.021538	0.21094	0.011314	-0.0070836	0.007316	0.018744	-0.010933	0.0015009	-0.00096242	-0.019236	0.0014658	-0.12369	0.009992	0.0018716	-0.013181	0.00037646	0.0046535	-0.29188	0.011891	0.0017507	-0.013736	0.0092373	0.035741	0.0086886	0.0012016	0.018195	0.013799	-0.012269	0.001321	0.0028438	0.0065358	-0.012892	-0.010049	-0.0056988	0.0030636	-0.077638	-0.28417	0.001478	0.0017729	-0.013585	4.4554e-05	0.0022837
-0.07762	-0.029125	-0.050649	-0.071908	0.14418	0.0091586	-0.0092579	0.052733	-0.021538	0.21094	0.011314	-0.0070836	0.007316	0.018744	-0.010933	0.0015009	-0.00096242	-0.019236	0.0014658	-0.12369	0.009992	0.0018716	-0.013181	0.00037646	0.0046535	-0.29188	0.011891	0.0017507	-0.013736	0.0092373	0.035741	0.0086886	0.0012016	0.018195	0.013799	-0.012269	0.001321	0.0028438	0.0065358	-0.012892	-0.010049	-0.0056988	0.0030636	-0.077638	-0.28417	0.001478	0.0017729	-0.013585	4.4554e-05	0.0022837
-0.07762	-0.029125	-0.050649	-0.071908	0.14418	0.0091586	-0.0092579	0.052733	-0.021538	0.21094	0.011314	-0.0070836	0.007316	0.018744	-0.010933	0.0015009	-0.00096242	-0.019236	0.0014658	-0.12369	0.009992	0.0018716	-0.013181	0.00037646	0.0046535	-0.29188	0.011891	0.0017507	-0.013736	0.0092373	0.035741	0.0086886	0.0012016	0.018195	0.013799	-0.012269	0.001321	0.0028438	0.0065358	-0.012892	-0.010049	-0.0056988	0.0030636	-0.077638	-0.28417	0.001478	0.0017729	-0.013585	4.4554e-05	0.0022837
-0.085046	-0.043956	-0.10103	-0.0017307	0.049885	0.0036606	0.17242	0.029675	0.008358	-0.077839	-0.0058842	-0.012068	0.011404	-0.089038	0.0098013	0.0089276	-0.00050216	0.0016232	-0.00022231	-0.0010197	-0.051027	0.0028573	-0.00068517	-0.0043432	0.011036	-0.0038181	-0.0003222	-0.0014511	-0.0050889	-0.04912	-0.14907	0.0081261	0.0041813	-0.00054099	-0.031364	0.0004882	-6.7837e-05	0.015515	0.0043609	-0.013832	0.087074	-0.0023511	3.6458e-05	0.0045973	0.014313	-0.00010317	-0.00025406	0.00047104	-1.4183e-05	-0.0018954
-0.085046	-0.043956	-0.10103	-0.0017307	0.049885	0.0036606	0.17242	0.029675	0.008358	-0.077839	-0.0058842	-0.012068	0.011404	-0.089038	0.0098013	0.0089276	-0.00050216	0.0016232	-0.00022231	-0.0010197	-0.051027	0.0028573	-0.00068517	-0.0043432	0.011036	-0.0038181	-0.0003222	-0.0014511	-0.0050889	-0.04912	-0.14907	0.0081261	0.0041813	-0.00054099	-0.031364	0.0004882	-6.7837e-05	0.015515	0.0043609	-0.013832	0.087074	-0.0023511	3.6458e-05	0.0045973	0.014313	-0.00010317	-0.00025406	0.00047104	-1.4183e-05	-0.0018954
-0.081904	-0.037468	-0.076813	-0.011861	0.055041	0.0038185	0.11715	0.029416	0.0026737	-0.021641	-0.001473	-0.0063747	0.007512	-0.070643	0.0032108	0.0041163	0.000274	0.0049883	-6.7277e-05	-0.00070438	0.0019546	0.00084958	-0.00042327	-0.0014249	0.00027154	-0.082759	0.0052051	0.0016729	-0.013038	0.0046485	-0.0055817	0.0068131	0.0024273	0.0050786	-0.036715	0.00088468	-0.00016074	0.012739	-0.0022816	0.004591	0.038226	0.0048179	-0.0036372	0.12065	0.29375	-0.0018356	-0.0015939	0.022748	-3.2183e-05	-0.0029735
-0.085309	-0.044494	-0.10353	-0.001435	0.050918	0.0037459	0.18181	0.031201	0.0092969	-0.08687	-0.0065449	-0.013229	0.012655	-0.10261	0.011657	0.0098802	-0.00059901	0.0019377	-0.00026929	-0.000859	-0.064659	0.003306	-0.00084182	-0.0051298	0.014384	0.0099242	-0.0012699	-0.0022472	-0.0041126	-0.067722	-0.20414	0.010048	0.0053368	-0.0015147	-0.038168	0.00038453	-4.876e-05	0.016819	0.0040933	-0.01598	0.089159	-0.0034321	0.00074849	-0.015313	-0.055311	0.00032549	0.00019822	-0.0040723	-7.2984e-06	-3.7124e-05
-0.085309	-0.044494	-0.10353	-0.001435	0.050918	0.0037459	0.18181	0.031201	0.0092969	-0.08687	-0.0065449	-0.013229	0.012655	-0.10261	0.011657	0.0098802	-0.00059901	0.0019377	-0.00026929	-0.000859	-0.064659	0.003306	-0.00084182	-0.0051298	0.014384	0.0099242	-0.0012699	-0.0022472	-0.0041126	-0.067722	-0.20414	0.010048	0.0053368	-0.0015147	-0.038168	0.00038453	-4.876e-05	0.016819	0.0040933	-0.01598	0.089159	-0.0034321	0.00074849	-0.015313	-0.055311	0.00032549	0.00019822	-0.0040723	-7.2984e-06	-3.7124e-05
-0.078832	-0.031472	-0.05894	-0.051853	0.11407	0.0073373	0.040497	0.043669	-0.011322	0.11203	0.0056493	-0.0060107	0.0065312	-0.031203	0.0022678	-0.0019738	-0.0010609	-0.0094945	0.00077942	-0.066764	-0.012838	0.0022837	0.0026472	-0.0041811	0.0047117	-0.27592	0.010552	0.0024717	-0.023897	0.021641	0.065888	-0.0012957	-0.00017266	-0.0089343	-0.026055	0.011827	-0.0013886	0.0016786	-0.0078905	0.009412	0.071673	0.0060752	-0.0049612	0.14107	0.51962	-0.0027706	-0.0039722	-0.0010445	-0.00016903	-0.0023187
-0.085696	-0.045285	-0.10558	0.0041649	0.040661	0.0031	0.17289	0.021876	0.0091407	-0.086637	-0.0066595	-0.012337	0.011033	-0.080501	0.010532	-0.0019096	-0.00069909	-0.0011676	-0.00010388	-0.0071728	-0.032519	0.0033352	-0.0013565	-0.0041917	0.0040189	0.028836	-0.001322	-0.0005425	-0.00023459	-0.0085424	-0.017092	-0.0016054	-0.00051295	-0.0018129	0.022567	-0.00070866	0.00010132	-0.017135	-0.0068476	0.015317	-0.11193	0.001639	0.00058519	-0.018208	-0.068076	0.00042716	0.00039467	-0.0066324	-8.5545e-06	0.0045565
-0.085696	-0.045285	-0.10558	0.0041649	0.040661	0.0031	0.17289	0.021876	0.0091407	-0.086637	-0.0066595	-0.012337	0.011033	-0.080501	0.010532	-0.0019096	-0.00069909	-0.0011676	-0.00010388	-0.0071728	-0.032519	0.0033352	-0.0013565	-0.0041917	0.0040189	0.028836	-0.001322	-0.0005425	-0.00023459	-0.0085424	-0.017092	-0.0016054	-0.00051295	-0.0018129	0.022567	-0.00070866	0.00010132	-0.017135	-0.0068476	0.015317	-0.11193	0.001639	0.00058519	-0.018208	-0.068076	0.00042716	0.00039467	-0.0066324	-8.5545e-06	0.0045565
-0.085696	-0.045285	-0.10558	0.0041649	0.040661	0.0031	0.17289	0.021876	0.0091407	-0.086637	-0.0066595	-0.012337	0.011033	-0.080501	0.010532	-0.0019096	-0.00069909	-0.0011676	-0.00010388	-0.0071728	-0.032519	0.0033352	-0.0013565	-0.0041917	0.0040189	0.028836	-0.001322	-0.0005425	-0.00023459	-0.0085424	-0.017092	-0.0016054	-0.00051295	-0.0018129	0.022567	-0.00070866	0.00010132	-0.017135	-0.0068476	0.015317	-0.11193	0.001639	0.00058519	-0.018208	-0.068076	0.00042716	0.00039467	-0.0066324	-8.5545e-06	0.0045565
-0.085337	-0.044546	-0.10123	0.00555	0.035521	0.0027437	0.1567	0.016875	0.0081257	-0.077427	-0.0060082	-0.010187	0.0083029	-0.04951	0.0074225	-0.0063271	-0.0005818	-0.0027456	-1.2065e-05	-0.004702	0.0092686	0.0027341	-0.0010351	-0.0024634	-0.0093199	0.037027	-0.00026858	0.0019863	0.010264	0.079761	0.2539	-0.019234	-0.0097881	-0.00026681	0.1073	-0.0019497	0.00026928	-0.060625	-0.020064	0.057363	-0.37712	0.0099575	-0.00058912	-0.0073976	0.020566	-0.0001107	8.0638e-05	0.016163	6.7575e-06	-0.0022236
-0.085337	-0.044546	-0.10123	0.00555	0.035521	0.0027437	0.1567	0.016875	0.0081257	-0.077427	-0.0060082	-0.010187	0.0083029	-0.04951	0.0074225	-0.0063271	-0.0005818	-0.0027456	-1.2065e-05	-0.004702	0.0092686	0.0027341	-0.0010351	-0.0024634	-0.0093199	0.037027	-0.00026858	0.0019863	0.010264	0.079761	0.2539	-0.019234	-0.0097881	-0.00026681	0.1073	-0.0019497	0.00026928	-0.060625	-0.020064	0.057363	-0.37712	0.0099575	-0.00058912	-0.0073976	0.020566	-0.0001107	8.0638e-05	0.016163	6.7575e-06	-0.0022236
-0.085337	-0.044546	-0.10123	0.00555	0.035521	0.0027437	0.1567	0.016875	0.0081257	-0.077427	-0.0060082	-0.010187	0.0083029	-0.04951	0.0074225	-0.0063271	-0.0005818	-0.0027456	-1.2065e-05	-0.004702	0.0092686	0.0027341	-0.0010351	-0.0024634	-0.0093199	0.037027	-0.00026858	0.0019863	0.010264	0.079761	0.2539	-0.019234	-0.0097881	-0.00026681	0.1073	-0.0019497	0.00026928	-0.060625	-0.020064	0.057363	-0.37712	0.0099575	-0.00058912	-0.0073976	0.020566	-0.0001107	8.0638e-05	0.016163	6.7575e-06	-0.0022236
-0.076885	-0.027579	-0.044931	-0.068821	0.13494	0.0085369	-0.020215	0.045623	-0.020145	0.196	0.010294	-0.0058298	0.0057018	0.02477	-0.0098476	0.00045324	-0.00058539	-0.012338	0.00088947	-0.077407	0.014662	0.0023947	-0.0095736	-0.00098833	0.0002474	-0.020245	0.0018797	-5.2929e-05	0.0087217	0.0030459	0.0046841	0.0014292	-6.5808e-05	0.0049716	0.0037098	-0.0037996	0.00042112	0.0025863	0.0035758	-0.0063949	0.0044278	-0.0024947	0.0013879	-0.035574	-0.14017	0.00077868	0.0011514	-0.019244	2.0529e-05	0.0013842
-0.085042	-0.043948	-0.10101	-0.0016595	0.049736	0.0036511	0.17242	0.029532	0.0083959	-0.078241	-0.0059164	-0.012073	0.011387	-0.088795	0.0098426	0.0087326	-0.00050639	0.0015948	-0.00022585	-0.00064063	-0.050258	0.0029072	-0.00067529	-0.0043876	0.010681	-0.00042912	-0.00042847	-0.0014235	-0.004542	-0.047112	-0.14265	0.0075201	0.003894	-0.00065017	-0.02855	0.00041788	-5.7373e-05	0.013737	0.0037424	-0.012338	0.076558	-0.0022083	0.00012309	0.0014968	0.0042968	-3.9724e-05	-0.00017759	-3.9715e-05	-1.3332e-05	-0.0014747
-0.087249	-0.048441	-0.081891	0.056593	-0.06923	-0.0039986	-0.009398	-0.038595	-3.5045e-05	-0.0070947	-0.0020936	0.0038763	-0.011986	0.19714	-0.0079878	0.010495	-0.00080589	-0.007177	3.45e-05	-0.013094	-0.035139	0.0028254	0.0010796	-0.0050523	-0.019824	-0.014077	0.00052511	-0.00064133	-0.0057199	-0.025654	-0.070292	0.011053	0.0064221	-0.0046524	0.40012	0.0063213	-0.00028714	0.0033784	0.052994	-0.0094992	0.054607	0.0012225	-0.0024281	0.20591	-0.02449	3.4102e-05	-0.000148	0.0056972	-1.0092e-05	-0.00032231
-0.087249	-0.048441	-0.081891	0.056593	-0.06923	-0.0039986	-0.009398	-0.038595	-3.5045e-05	-0.0070947	-0.0020936	0.0038763	-0.011986	0.19714	-0.0079878	0.010495	-0.00080589	-0.007177	3.45e-05	-0.013094	-0.035139	0.0028254	0.0010796	-0.0050523	-0.019824	-0.014077	0.00052511	-0.00064133	-0.0057199	-0.025654	-0.070292	0.011053	0.0064221	-0.0046524	0.40012	0.0063213	-0.00028714	0.0033784	0.052994	-0.0094992	0.054607	0.0012225	-0.0024281	0.20591	-0.02449	3.4102e-05	-0.000148	0.0056972	-1.0092e-05	-0.00032231
-0.077133	-0.028131	-0.04616	-0.072874	0.14317	0.0090595	-0.025159	0.050325	-0.023008	0.22477	0.012192	-0.0060152	0.0061045	0.036417	-0.014497	0.00031103	-0.00044367	-0.014317	0.0010679	-0.091047	0.028567	0.0018193	-0.013732	0.0011363	-0.0051644	0.33208	-0.011795	-0.0034728	0.051347	-0.011327	-0.04879	-0.0060601	-0.00095648	-0.01037	0.001466	0.0054575	-0.00057057	-0.0045062	-0.0040888	0.0057655	-0.016201	0.0018816	-0.00069136	0.014052	0.063237	-0.00017057	0.00031513	-0.08471	-2.964e-05	0.0010866
-0.077133	-0.028131	-0.04616	-0.072874	0.14317	0.0090595	-0.025159	0.050325	-0.023008	0.22477	0.012192	-0.0060152	0.0061045	0.036417	-0.014497	0.00031103	-0.00044367	-0.014317	0.0010679	-0.091047	0.028567	0.0018193	-0.013732	0.0011363	-0.0051644	0.33208	-0.011795	-0.0034728	0.051347	-0.011327	-0.04879	-0.0060601	-0.00095648	-0.01037	0.001466	0.0054575	-0.00057057	-0.0045062	-0.0040888	0.0057655	-0.016201	0.0018816	-0.00069136	0.014052	0.063237	-0.00017057	0.00031513	-0.08471	-2.964e-05	0.0010866
-0.077133	-0.028131	-0.04616	-0.072874	0.14317	0.0090595	-0.025159	0.050325	-0.023008	0.22477	0.012192	-0.0060152	0.0061045	0.036417	-0.014497	0.00031103	-0.00044367	-0.014317	0.0010679	-0.091047	0.028567	0.0018193	-0.013732	0.0011363	-0.0051644	0.33208	-0.011795	-0.0034728	0.051347	-0.011327	-0.04879	-0.0060601	-0.00095648	-0.01037	0.001466	0.0054575	-0.00057057	-0.0045062	-0.0040888	0.0057655	-0.016201	0.0018816	-0.00069136	0.014052	0.063237	-0.00017057	0.00031513	-0.08471	-2.964e-05	0.0010866
-0.087768	-0.049522	-0.086534	0.056326	-0.065931	-0.0037563	0.0054392	-0.036128	0.0010356	-0.017257	-0.0028312	0.0031797	-0.011948	0.20579	-0.0079948	0.017015	-0.001253	-0.016832	0.00016406	-0.0021414	0.062191	0.0053481	0.0018798	-0.0066211	-0.035385	-0.021019	0.0004674	-0.00081523	-0.0044243	-0.026087	-0.068259	0.010222	0.005918	-0.0040598	0.28341	0.0044266	-0.0001933	0.0091444	0.025768	-0.0032869	0.045242	0.00064331	-0.0024951	0.24275	-0.05595	0.00020765	-0.00026576	-0.0062369	-2.6501e-05	-0.00051994
-0.087768	-0.049522	-0.086534	0.056326	-0.065931	-0.0037563	0.0054392	-0.036128	0.0010356	-0.017257	-0.0028312	0.0031797	-0.011948	0.20579	-0.0079948	0.017015	-0.001253	-0.016832	0.00016406	-0.0021414	0.062191	0.0053481	0.0018798	-0.0066211	-0.035385	-0.021019	0.0004674	-0.00081523	-0.0044243	-0.026087	-0.068259	0.010222	0.005918	-0.0040598	0.28341	0.0044266	-0.0001933	0.0091444	0.025768	-0.0032869	0.045242	0.00064331	-0.0024951	0.24275	-0.05595	0.00020765	-0.00026576	-0.0062369	-2.6501e-05	-0.00051994
-0.086986	-0.047911	-0.090614	0.046673	-0.048081	-0.0026275	0.031838	-0.0397	0.002533	-0.032067	-0.0038507	0.0037253	-0.014479	0.25959	-0.013293	0.021014	-0.0019862	-0.039866	0.00037637	0.037505	0.28648	0.009538	0.00070106	-0.0077687	-0.02498	-0.041456	0.0013398	-0.00078708	-0.006986	-0.034521	-0.10235	0.0063689	0.0029796	0.001027	-0.18725	-0.0027415	0.00012511	0.0040415	-0.02731	0.0085272	-0.090458	0.00099903	0.00081228	-0.086071	0.03612	-0.00015278	-0.0001859	0.0049156	-1.5124e-05	0.00018319
-0.086986	-0.047911	-0.090614	0.046673	-0.048081	-0.0026275	0.031838	-0.0397	0.002533	-0.032067	-0.0038507	0.0037253	-0.014479	0.25959	-0.013293	0.021014	-0.0019862	-0.039866	0.00037637	0.037505	0.28648	0.009538	0.00070106	-0.0077687	-0.02498	-0.041456	0.0013398	-0.00078708	-0.006986	-0.034521	-0.10235	0.0063689	0.0029796	0.001027	-0.18725	-0.0027415	0.00012511	0.0040415	-0.02731	0.0085272	-0.090458	0.00099903	0.00081228	-0.086071	0.03612	-0.00015278	-0.0001859	0.0049156	-1.5124e-05	0.00018319
-0.077748	-0.029334	-0.051464	-0.065818	0.13402	0.0085259	0.0020427	0.048933	-0.018554	0.18186	0.0096284	-0.0067809	0.0069521	0.010476	-0.0092288	0.0013907	-0.00082717	-0.015033	0.0011942	-0.10038	0.0070891	0.0019751	-0.0083097	-0.0010148	0.0039615	-0.22741	0.009291	0.0015534	-0.013273	0.0084999	0.027584	0.0050627	0.0012082	0.005734	0.0013892	-0.0020738	0.00019416	0.0015747	0.00086404	-0.0027519	0.00063558	-0.0005717	5.5809e-05	0.001411	0.0050611	-1.3044e-05	-0.00013615	-0.0074287	-2.6425e-05	-0.00063218
-0.084413	-0.042631	-0.091902	0.010956	0.019156	0.0016351	0.12121	0.0010774	0.0072424	-0.071196	-0.0055649	-0.0047191	0.00078277	0.033621	0.0011538	-0.0098103	-0.0003976	-0.0067339	-0.00015306	0.033915	0.11428	0.0028892	0.0030531	-0.0017208	-0.033305	0.087515	-0.00071073	0.0032949	0.023038	0.12691	0.37842	-0.024394	-0.01209	-0.00054923	-0.042102	0.00077916	-0.00015328	0.023473	0.010006	-0.043477	0.39307	-0.012197	0.0016867	-0.025873	-0.067132	0.00041686	-0.00032145	-0.025397	-6.1715e-05	-0.002074
-0.084413	-0.042631	-0.091902	0.010956	0.019156	0.0016351	0.12121	0.0010774	0.0072424	-0.071196	-0.0055649	-0.0047191	0.00078277	0.033621	0.0011538	-0.0098103	-0.0003976	-0.0067339	-0.00015306	0.033915	0.11428	0.0028892	0.0030531	-0.0017208	-0.033305	0.087515	-0.00071073	0.0032949	0.023038	0.12691	0.37842	-0.024394	-0.01209	-0.00054923	-0.042102	0.00077916	-0.00015328	0.023473	0.010006	-0.043477	0.39307	-0.012197	0.0016867	-0.025873	-0.067132	0.00041686	-0.00032145	-0.025397	-6.1715e-05	-0.002074
-0.077952	-0.0297	-0.053978	-0.058109	0.12163	0.0077759	0.024909	0.044475	-0.012928	0.1268	0.0063484	-0.0054209	0.0056268	-0.019601	0.0026104	0.0015236	-0.0011657	-0.011383	0.00076655	-0.06534	-0.010672	0.0023809	0.0035054	-0.0046678	0.0047277	-0.27938	0.011016	0.0025151	-0.024936	0.018898	0.058798	0.00132	0.00034586	-0.0034707	-0.022436	0.0079562	-0.00097219	0.0017066	-0.0066513	0.0092288	0.061885	0.0053743	-0.0045996	0.13192	0.49484	-0.0027389	-0.0040569	0.011608	-0.00017197	-0.0046207
-0.086986	-0.047911	-0.090614	0.046673	-0.048081	-0.0026275	0.031838	-0.0397	0.002533	-0.032067	-0.0038507	0.0037253	-0.014479	0.25959	-0.013293	0.021014	-0.0019862	-0.039866	0.00037637	0.037505	0.28648	0.009538	0.00070106	-0.0077687	-0.02498	-0.041456	0.0013398	-0.00078708	-0.006986	-0.034521	-0.10235	0.0063689	0.0029796	0.001027	-0.18725	-0.0027415	0.00012511	0.0040415	-0.02731	0.0085272	-0.090458	0.00099903	0.00081228	-0.086071	0.03612	-0.00015278	-0.0001859	0.0049156	-1.5124e-05	0.00018319
-0.086986	-0.047911	-0.090614	0.046673	-0.048081	-0.0026275	0.031838	-0.0397	0.002533	-0.032067	-0.0038507	0.0037253	-0.014479	0.25959	-0.013293	0.021014	-0.0019862	-0.039866	0.00037637	0.037505	0.28648	0.009538	0.00070106	-0.0077687	-0.02498	-0.041456	0.0013398	-0.00078708	-0.006986	-0.034521	-0.10235	0.0063689	0.0029796	0.001027	-0.18725	-0.0027415	0.00012511	0.0040415	-0.02731	0.0085272	-0.090458	0.00099903	0.00081228	-0.086071	0.03612	-0.00015278	-0.0001859	0.0049156	-1.5124e-05	0.00018319
-0.084635	-0.043198	0.10708	0.02799	-0.020512	-0.00098242	-0.031039	0.20196	0.0059907	-0.04494	-0.0043303	-0.011901	0.007216	0.023532	-0.0012804	-0.093093	-0.00016576	0.003654	-0.00013545	-0.011225	-0.03212	0.0051251	-0.0040663	-0.0066646	-0.2315	-0.0061582	0.00031484	-0.00035004	-0.0011964	-0.0079367	-0.013949	0.0023481	0.0015034	-0.0023987	0.0025643	-0.00013681	-5.6207e-05	-0.054303	-0.15619	0.082434	0.022441	0.0044051	-0.00019901	-0.010963	-0.0038989	1.6549e-06	0.00027782	0.00011343	7.806e-06	0.00028431
-0.084195	-0.042272	0.14998	0.015486	0.0096441	0.0010233	0.059329	-0.10403	-0.0042354	0.026137	-0.0017095	-0.0084988	0.0058094	-0.0049465	0.00054094	0.0058292	0.00058118	0.020708	-0.00047007	-0.0037263	0.0052398	0.0083467	-0.0028938	-0.0085624	-0.0019642	-0.0010938	-5.8356e-05	-0.00064313	0.0017773	-0.0066401	0.0016161	0.012066	0.00692	-0.0010534	-0.0053262	-0.0076507	0.0010726	0.1029	0.13947	0.3114	0.022086	0.013954	-0.00067664	-0.014941	-0.004706	8.7344e-05	0.0005372	-0.0016126	1.3311e-05	-0.001068
-0.088643	-0.051307	-0.064192	0.074996	-0.1053	-0.0063079	-0.087132	-0.040321	-0.0068719	0.057144	0.0008053	-0.012001	0.013644	-0.10472	0.0031994	-0.034056	-1.9114e-05	0.00032679	-4.2543e-05	0.00059756	0.0034911	0.0013602	-0.0016798	-0.0011619	0.0025551	0.0015276	0.0002436	0.00024188	-0.00063963	0.0048437	0.013363	-0.0026139	-0.0015187	0.00092162	-0.085893	-0.0012832	6.6618e-05	0.011019	-0.010563	0.0088116	-0.013605	0.00057657	-0.0011787	0.12459	-0.036807	0.00015224	-0.00014201	-0.0022362	-1.5704e-05	-0.00042321
-0.089124	-0.052288	-0.06325	0.079915	-0.11407	-0.0068586	-0.10126	-0.038145	-0.0080587	0.068602	0.0013108	-0.016369	0.020836	-0.19496	0.0082214	-0.047459	3.6036e-05	-0.0002819	-3.9876e-05	0.015485	0.12209	0.0057265	-9.2057e-05	-0.0048295	-0.015505	-0.0045797	0.00016911	-0.0003111	-0.0007035	-0.0080908	-0.0196	0.0026432	0.0015612	-0.0013653	0.072683	0.0010538	-6.1187e-05	-0.013549	0.0048246	-0.0070405	0.014731	-0.00083737	0.00088652	-0.083535	0.022614	-8.4642e-05	-3.7888e-05	0.00093512	-6.9505e-06	-9.242e-05
-0.089124	-0.052288	-0.06325	0.079915	-0.11407	-0.0068586	-0.10126	-0.038145	-0.0080587	0.068602	0.0013108	-0.016369	0.020836	-0.19496	0.0082214	-0.047459	3.6036e-05	-0.0002819	-3.9876e-05	0.015485	0.12209	0.0057265	-9.2057e-05	-0.0048295	-0.015505	-0.0045797	0.00016911	-0.0003111	-0.0007035	-0.0080908	-0.0196	0.0026432	0.0015612	-0.0013653	0.072683	0.0010538	-6.1187e-05	-0.013549	0.0048246	-0.0070405	0.014731	-0.00083737	0.00088652	-0.083535	0.022614	-8.4642e-05	-3.7888e-05	0.00093512	-6.9505e-06	-9.242e-05
-0.089124	-0.052288	-0.06325	0.079915	-0.11407	-0.0068586	-0.10126	-0.038145	-0.0080587	0.068602	0.0013108	-0.016369	0.020836	-0.19496	0.0082214	-0.047459	3.6036e-05	-0.0002819	-3.9876e-05	0.015485	0.12209	0.0057265	-9.2057e-05	-0.0048295	-0.015505	-0.0045797	0.00016911	-0.0003111	-0.0007035	-0.0080908	-0.0196	0.0026432	0.0015612	-0.0013653	0.072683	0.0010538	-6.1187e-05	-0.013549	0.0048246	-0.0070405	0.014731	-0.00083737	0.00088652	-0.083535	0.022614	-8.4642e-05	-3.7888e-05	0.00093512	-6.9505e-06	-9.242e-05
-0.089124	-0.052288	-0.06325	0.079915	-0.11407	-0.0068586	-0.10126	-0.038145	-0.0080587	0.068602	0.0013108	-0.016369	0.020836	-0.19496	0.0082214	-0.047459	3.6036e-05	-0.0002819	-3.9876e-05	0.015485	0.12209	0.0057265	-9.2057e-05	-0.0048295	-0.015505	-0.0045797	0.00016911	-0.0003111	-0.0007035	-0.0080908	-0.0196	0.0026432	0.0015612	-0.0013653	0.072683	0.0010538	-6.1187e-05	-0.013549	0.0048246	-0.0070405	0.014731	-0.00083737	0.00088652	-0.083535	0.022614	-8.4642e-05	-3.7888e-05	0.00093512	-6.9505e-06	-9.242e-05
-0.089124	-0.052288	-0.06325	0.079915	-0.11407	-0.0068586	-0.10126	-0.038145	-0.0080587	0.068602	0.0013108	-0.016369	0.020836	-0.19496	0.0082214	-0.047459	3.6036e-05	-0.0002819	-3.9876e-05	0.015485	0.12209	0.0057265	-9.2057e-05	-0.0048295	-0.015505	-0.0045797	0.00016911	-0.0003111	-0.0007035	-0.0080908	-0.0196	0.0026432	0.0015612	-0.0013653	0.072683	0.0010538	-6.1187e-05	-0.013549	0.0048246	-0.0070405	0.014731	-0.00083737	0.00088652	-0.083535	0.022614	-8.4642e-05	-3.7888e-05	0.00093512	-6.9505e-06	-9.242e-05
-0.089124	-0.052288	-0.06325	0.079915	-0.11407	-0.0068586	-0.10126	-0.038145	-0.0080587	0.068602	0.0013108	-0.016369	0.020836	-0.19496	0.0082214	-0.047459	3.6036e-05	-0.0002819	-3.9876e-05	0.015485	0.12209	0.0057265	-9.2057e-05	-0.0048295	-0.015505	-0.0045797	0.00016911	-0.0003111	-0.0007035	-0.0080908	-0.0196	0.0026432	0.0015612	-0.0013653	0.072683	0.0010538	-6.1187e-05	-0.013549	0.0048246	-0.0070405	0.014731	-0.00083737	0.00088652	-0.083535	0.022614	-8.4642e-05	-3.7888e-05	0.00093512	-6.9505e-06	-9.242e-05
-0.084061	-0.041998	0.14809	0.01522	0.00951	0.001007	0.057797	-0.10044	-0.0040674	0.025063	-0.0016018	-0.007526	0.0049827	-0.0045792	0.00081334	0.0046845	0.00095219	0.028534	-0.00057849	-0.0046716	0.0062448	0.0094236	-0.0032353	-0.0094532	-0.0019301	-0.0011336	-8.3218e-05	-0.00067804	0.0017915	-0.006974	0.0017064	0.012241	0.0070199	-0.0011134	-0.0054273	-0.0074637	0.0010406	0.09899	0.13376	0.29602	0.02074	0.013091	-0.00061	-0.013871	-0.0043818	8.0679e-05	0.00044587	-0.0014544	8.4394e-06	-0.0009229
-0.085765	-0.045473	0.16891	0.01955	0.0089624	0.001065	0.071962	-0.12968	-0.0056598	0.034949	-0.003132	-0.020629	0.016104	-0.0066758	-0.0030447	0.029131	-0.0049591	-0.098176	0.0012684	0.0097722	-0.015414	-0.011044	0.0033182	0.0086147	-0.01732	0.00081716	0.00049582	0.00058386	-0.0013817	0.005224	-0.0017968	-0.0079007	-0.0044938	0.00054234	0.0022947	0.0037986	-0.00052657	-0.054664	-0.061521	-0.13783	-0.0089304	-0.0059656	0.00028192	0.0059019	0.0016658	-3.2482e-05	-0.00022915	0.00056325	-1.0523e-05	0.00036938
-0.085765	-0.045473	0.16891	0.01955	0.0089624	0.001065	0.071962	-0.12968	-0.0056598	0.034949	-0.003132	-0.020629	0.016104	-0.0066758	-0.0030447	0.029131	-0.0049591	-0.098176	0.0012684	0.0097722	-0.015414	-0.011044	0.0033182	0.0086147	-0.01732	0.00081716	0.00049582	0.00058386	-0.0013817	0.005224	-0.0017968	-0.0079007	-0.0044938	0.00054234	0.0022947	0.0037986	-0.00052657	-0.054664	-0.061521	-0.13783	-0.0089304	-0.0059656	0.00028192	0.0059019	0.0016658	-3.2482e-05	-0.00022915	0.00056325	-1.0523e-05	0.00036938
-0.085765	-0.045473	0.16891	0.01955	0.0089624	0.001065	0.071962	-0.12968	-0.0056598	0.034949	-0.003132	-0.020629	0.016104	-0.0066758	-0.0030447	0.029131	-0.0049591	-0.098176	0.0012684	0.0097722	-0.015414	-0.011044	0.0033182	0.0086147	-0.01732	0.00081716	0.00049582	0.00058386	-0.0013817	0.005224	-0.0017968	-0.0079007	-0.0044938	0.00054234	0.0022947	0.0037986	-0.00052657	-0.054664	-0.061521	-0.13783	-0.0089304	-0.0059656	0.00028192	0.0059019	0.0016658	-3.2482e-05	-0.00022915	0.00056325	-1.0523e-05	0.00036938
-0.085765	-0.045473	0.16891	0.01955	0.0089624	0.001065	0.071962	-0.12968	-0.0056598	0.034949	-0.003132	-0.020629	0.016104	-0.0066758	-0.0030447	0.029131	-0.0049591	-0.098176	0.0012684	0.0097722	-0.015414	-0.011044	0.0033182	0.0086147	-0.01732	0.00081716	0.00049582	0.00058386	-0.0013817	0.005224	-0.0017968	-0.0079007	-0.0044938	0.00054234	0.0022947	0.0037986	-0.00052657	-0.054664	-0.061521	-0.13783	-0.0089304	-0.0059656	0.00028192	0.0059019	0.0016658	-3.2482e-05	-0.00022915	0.00056325	-1.0523e-05	0.00036938
-0.085765	-0.045473	0.16891	0.01955	0.0089624	0.001065	0.071962	-0.12968	-0.0056598	0.034949	-0.003132	-0.020629	0.016104	-0.0066758	-0.0030447	0.029131	-0.0049591	-0.098176	0.0012684	0.0097722	-0.015414	-0.011044	0.0033182	0.0086147	-0.01732	0.00081716	0.00049582	0.00058386	-0.0013817	0.005224	-0.0017968	-0.0079007	-0.0044938	0.00054234	0.0022947	0.0037986	-0.00052657	-0.054664	-0.061521	-0.13783	-0.0089304	-0.0059656	0.00028192	0.0059019	0.0016658	-3.2482e-05	-0.00022915	0.00056325	-1.0523e-05	0.00036938
-0.085765	-0.045473	0.16891	0.01955	0.0089624	0.001065	0.071962	-0.12968	-0.0056598	0.034949	-0.003132	-0.020629	0.016104	-0.0066758	-0.0030447	0.029131	-0.0049591	-0.098176	0.0012684	0.0097722	-0.015414	-0.011044	0.0033182	0.0086147	-0.01732	0.00081716	0.00049582	0.00058386	-0.0013817	0.005224	-0.0017968	-0.0079007	-0.0044938	0.00054234	0.0022947	0.0037986	-0.00052657	-0.054664	-0.061521	-0.13783	-0.0089304	-0.0059656	0.00028192	0.0059019	0.0016658	-3.2482e-05	-0.00022915	0.00056325	-1.0523e-05	0.00036938
-0.085765	-0.045473	0.16891	0.01955	0.0089624	0.001065	0.071962	-0.12968	-0.0056598	0.034949	-0.003132	-0.020629	0.016104	-0.0066758	-0.0030447	0.029131	-0.0049591	-0.098176	0.0012684	0.0097722	-0.015414	-0.011044	0.0033182	0.0086147	-0.01732	0.00081716	0.00049582	0.00058386	-0.0013817	0.005224	-0.0017968	-0.0079007	-0.0044938	0.00054234	0.0022947	0.0037986	-0.00052657	-0.054664	-0.061521	-0.13783	-0.0089304	-0.0059656	0.00028192	0.0059019	0.0016658	-3.2482e-05	-0.00022915	0.00056325	-1.0523e-05	0.00036938
-0.084235	-0.042353	0.15056	0.015566	0.0096857	0.0010283	0.059821	-0.10524	-0.0042912	0.026498	-0.0017414	-0.0088073	0.0060747	-0.0050726	0.00045305	0.0064627	0.00044445	0.017784	-0.00042774	-0.0033917	0.0047305	0.0078837	-0.0027477	-0.0081583	-0.0025195	-0.0010617	-4.5205e-05	-0.0006174	0.0017229	-0.0063938	0.0015303	0.011699	0.0067099	-0.0010173	-0.0052071	-0.0074839	0.0010502	0.10066	0.13714	0.30639	0.021808	0.013773	-0.00067417	-0.014786	-0.0046563	8.664e-05	0.00054652	-0.001612	1.436e-05	-0.0010857
-0.083753	-0.041374	0.11507	0.020895	-0.0082195	-0.00021298	-0.012263	0.17602	0.0058504	-0.045419	-0.0042519	-0.010339	0.0057988	0.029863	-0.0012872	-0.16688	0.00050954	0.012088	-0.00022606	-0.00047272	0.030939	0.005681	-0.00072984	-0.0054841	0.1147	0.0012244	-8.4147e-05	-0.00024415	-0.0025351	-0.0049755	-0.0043047	-1.9531e-05	0.00029936	-0.0023911	-0.05124	-0.00087337	-0.00019978	-0.25491	0.38004	-0.10252	-0.011758	-0.0029185	-0.00021085	0.03286	-0.0022006	2.8718e-05	-0.00021005	-0.001954	-2.3885e-05	-0.00062453
-0.083753	-0.041374	0.11507	0.020895	-0.0082195	-0.00021298	-0.012263	0.17602	0.0058504	-0.045419	-0.0042519	-0.010339	0.0057988	0.029863	-0.0012872	-0.16688	0.00050954	0.012088	-0.00022606	-0.00047272	0.030939	0.005681	-0.00072984	-0.0054841	0.1147	0.0012244	-8.4147e-05	-0.00024415	-0.0025351	-0.0049755	-0.0043047	-1.9531e-05	0.00029936	-0.0023911	-0.05124	-0.00087337	-0.00019978	-0.25491	0.38004	-0.10252	-0.011758	-0.0029185	-0.00021085	0.03286	-0.0022006	2.8718e-05	-0.00021005	-0.001954	-2.3885e-05	-0.00062453
-0.083753	-0.041374	0.11507	0.020895	-0.0082195	-0.00021298	-0.012263	0.17602	0.0058504	-0.045419	-0.0042519	-0.010339	0.0057988	0.029863	-0.0012872	-0.16688	0.00050954	0.012088	-0.00022606	-0.00047272	0.030939	0.005681	-0.00072984	-0.0054841	0.1147	0.0012244	-8.4147e-05	-0.00024415	-0.0025351	-0.0049755	-0.0043047	-1.9531e-05	0.00029936	-0.0023911	-0.05124	-0.00087337	-0.00019978	-0.25491	0.38004	-0.10252	-0.011758	-0.0029185	-0.00021085	0.03286	-0.0022006	2.8718e-05	-0.00021005	-0.001954	-2.3885e-05	-0.00062453
-0.084114	-0.042107	0.10043	0.026827	-0.020209	-0.00098429	-0.031852	0.18851	0.0054933	-0.040937	-0.0038836	-0.010389	0.0063028	0.017148	-0.00041065	-0.050652	-0.0003712	-0.00047978	-8.1625e-05	-0.008247	-0.029855	0.0036886	-0.0030708	-0.005142	-0.19802	-0.0036894	0.00074749	1.3564e-05	0.00049558	-0.0016776	-0.0056087	0.0010383	0.00049727	1.6194e-05	0.002773	-4.3077e-05	4.4212e-05	0.043195	-0.084739	0.02343	0.00065079	0.00039937	0.00018558	-0.013825	0.0030492	-1.461e-05	-0.00011666	0.00091371	-1.8523e-05	-5.5457e-05
-0.083341	-0.040503	0.116	0.018907	-0.0051368	-2.263e-05	-0.0047434	0.14077	0.0046627	-0.037059	-0.0038829	-0.0098734	0.0056434	0.027271	-0.0011146	-0.14129	2.8085e-06	0.00067631	-6.7851e-05	0.0040758	0.033314	0.0029438	0.0010639	-0.0026582	0.21426	0.0029699	0.00026288	0.00014296	-0.0023105	0.00048261	0.001961	-0.0020048	-0.0010069	-0.00037169	0.010394	0.00052635	-2.7274e-05	0.020915	0.001668	-0.015644	-0.0028833	-0.0012726	0.00011333	0.0037321	-0.00074426	1.2393e-05	-0.00017469	-0.00049162	-2.6119e-05	-0.00023276
-0.083135	-0.040042	0.070469	0.027401	-0.025864	-0.0013942	-0.040969	0.16844	0.0048104	-0.035235	-0.003024	-0.0077479	0.0054396	-0.012274	0.0027102	0.097769	-0.001861	-0.030924	0.00034095	0.0034669	-0.031661	-0.0042481	0.00087114	0.0026698	-0.19945	0.0093731	0.0021614	0.0014566	0.0086558	0.024367	0.026934	-0.0058853	-0.0045535	0.010795	-0.021936	0.00031596	0.00049265	0.49754	0.24087	-0.25651	-0.10947	-0.018868	0.0020763	-0.018791	0.020399	1.1903e-05	-0.0020355	0.0012276	-0.00013771	-0.0030712
-0.083135	-0.040042	0.070469	0.027401	-0.025864	-0.0013942	-0.040969	0.16844	0.0048104	-0.035235	-0.003024	-0.0077479	0.0054396	-0.012274	0.0027102	0.097769	-0.001861	-0.030924	0.00034095	0.0034669	-0.031661	-0.0042481	0.00087114	0.0026698	-0.19945	0.0093731	0.0021614	0.0014566	0.0086558	0.024367	0.026934	-0.0058853	-0.0045535	0.010795	-0.021936	0.00031596	0.00049265	0.49754	0.24087	-0.25651	-0.10947	-0.018868	0.0020763	-0.018791	0.020399	1.1903e-05	-0.0020355	0.0012276	-0.00013771	-0.0030712
-0.08879	-0.051604	-0.064379	0.076841	-0.10876	-0.0065273	-0.09307	-0.041601	-0.0074426	0.062409	0.0010178	-0.013815	0.01657	-0.14019	0.0049066	-0.039929	1.6376e-05	4.4514e-05	-4.6953e-05	0.0069218	0.047561	0.0029265	-0.0013685	-0.0024016	-0.0044727	-0.0005286	0.0002454	6.2226e-05	-0.00063347	0.00047525	0.0019233	-0.00093813	-0.00054072	0.00017211	-0.027651	-0.00043406	1.9978e-05	0.0013444	-0.0047702	0.0034338	-0.00071725	4.4746e-05	-0.00037378	0.043294	-0.014354	6.398e-05	-7.982e-05	-0.0014536	-1.2047e-05	-0.00027675
-0.088082	-0.050152	-0.070425	0.070068	-0.096433	-0.0057485	-0.067095	-0.045565	-0.0050048	0.039173	9.8097e-05	-0.0058049	0.0042623	7.6817e-05	-0.0010617	-0.031703	0.0002128	0.0086248	-0.00015284	-0.018526	-0.13849	-0.0024743	-0.0026388	0.0015167	0.029844	0.013732	0.0001104	0.00075378	0.00016441	0.018919	0.051456	-0.0080101	-0.0045826	0.0028656	-0.27673	-0.0041191	0.00021197	0.031199	-0.038495	0.024923	-0.054293	0.0018398	-0.0033905	0.36524	-0.12284	0.00053067	-0.00028159	-0.010462	-3.9605e-05	-0.0006348
-0.088082	-0.050152	-0.070425	0.070068	-0.096433	-0.0057485	-0.067095	-0.045565	-0.0050048	0.039173	9.8097e-05	-0.0058049	0.0042623	7.6817e-05	-0.0010617	-0.031703	0.0002128	0.0086248	-0.00015284	-0.018526	-0.13849	-0.0024743	-0.0026388	0.0015167	0.029844	0.013732	0.0001104	0.00075378	0.00016441	0.018919	0.051456	-0.0080101	-0.0045826	0.0028656	-0.27673	-0.0041191	0.00021197	0.031199	-0.038495	0.024923	-0.054293	0.0018398	-0.0033905	0.36524	-0.12284	0.00053067	-0.00028159	-0.010462	-3.9605e-05	-0.0006348
-0.084759	-0.043418	0.15652	0.017019	0.0092109	0.0010258	0.063026	-0.11034	-0.0046637	0.028693	-0.0022854	-0.013182	0.0097634	-0.0052458	-0.00084865	0.012417	-0.0014837	-0.023461	0.00016528	0.0015602	-0.0015756	0.0014946	-0.00066719	-0.0026352	-0.0027138	-0.00069099	0.00016581	-0.00027708	0.0010887	-0.0031842	0.0004386	0.0075824	0.0043484	-0.00047736	-0.0038508	-0.0062343	0.00090277	0.090422	0.12974	0.2937	0.021625	0.014125	-0.00083214	-0.016041	-0.0047693	9.8458e-05	0.00093116	-0.0020883	4.2307e-05	-0.0018615
-0.084759	-0.043418	0.15652	0.017019	0.0092109	0.0010258	0.063026	-0.11034	-0.0046637	0.028693	-0.0022854	-0.013182	0.0097634	-0.0052458	-0.00084865	0.012417	-0.0014837	-0.023461	0.00016528	0.0015602	-0.0015756	0.0014946	-0.00066719	-0.0026352	-0.0027138	-0.00069099	0.00016581	-0.00027708	0.0010887	-0.0031842	0.0004386	0.0075824	0.0043484	-0.00047736	-0.0038508	-0.0062343	0.00090277	0.090422	0.12974	0.2937	0.021625	0.014125	-0.00083214	-0.016041	-0.0047693	9.8458e-05	0.00093116	-0.0020883	4.2307e-05	-0.0018615
-0.084759	-0.043418	0.15652	0.017019	0.0092109	0.0010258	0.063026	-0.11034	-0.0046637	0.028693	-0.0022854	-0.013182	0.0097634	-0.0052458	-0.00084865	0.012417	-0.0014837	-0.023461	0.00016528	0.0015602	-0.0015756	0.0014946	-0.00066719	-0.0026352	-0.0027138	-0.00069099	0.00016581	-0.00027708	0.0010887	-0.0031842	0.0004386	0.0075824	0.0043484	-0.00047736	-0.0038508	-0.0062343	0.00090277	0.090422	0.12974	0.2937	0.021625	0.014125	-0.00083214	-0.016041	-0.0047693	9.8458e-05	0.00093116	-0.0020883	4.2307e-05	-0.0018615
-0.084365	-0.042613	0.041692	0.039988	-0.04898	-0.0028562	-0.066513	0.15252	0.0033485	-0.022155	-0.0017008	-0.0010129	-0.00064751	-0.012768	0.0050812	0.40632	-0.00060661	0.013237	-0.00052196	-0.0053589	-0.010873	0.0091625	-0.0030444	-0.0090047	0.11412	0.0050833	-0.00040645	-0.00029399	-0.0017987	0.00070789	0.022035	-0.0019869	-0.00048243	-0.0036252	-0.0076231	-0.0004437	-7.2758e-05	-0.10149	-0.022172	0.048556	0.019799	0.0024119	2.1359e-05	-0.011974	-0.00066637	1.4769e-05	-5.1255e-05	0.00025119	-2.1031e-05	-0.0010027
-0.084365	-0.042613	0.041692	0.039988	-0.04898	-0.0028562	-0.066513	0.15252	0.0033485	-0.022155	-0.0017008	-0.0010129	-0.00064751	-0.012768	0.0050812	0.40632	-0.00060661	0.013237	-0.00052196	-0.0053589	-0.010873	0.0091625	-0.0030444	-0.0090047	0.11412	0.0050833	-0.00040645	-0.00029399	-0.0017987	0.00070789	0.022035	-0.0019869	-0.00048243	-0.0036252	-0.0076231	-0.0004437	-7.2758e-05	-0.10149	-0.022172	0.048556	0.019799	0.0024119	2.1359e-05	-0.011974	-0.00066637	1.4769e-05	-5.1255e-05	0.00025119	-2.1031e-05	-0.0010027
-0.084365	-0.042613	0.041692	0.039988	-0.04898	-0.0028562	-0.066513	0.15252	0.0033485	-0.022155	-0.0017008	-0.0010129	-0.00064751	-0.012768	0.0050812	0.40632	-0.00060661	0.013237	-0.00052196	-0.0053589	-0.010873	0.0091625	-0.0030444	-0.0090047	0.11412	0.0050833	-0.00040645	-0.00029399	-0.0017987	0.00070789	0.022035	-0.0019869	-0.00048243	-0.0036252	-0.0076231	-0.0004437	-7.2758e-05	-0.10149	-0.022172	0.048556	0.019799	0.0024119	2.1359e-05	-0.011974	-0.00066637	1.4769e-05	-5.1255e-05	0.00025119	-2.1031e-05	-0.0010027
-0.084365	-0.042613	0.041692	0.039988	-0.04898	-0.0028562	-0.066513	0.15252	0.0033485	-0.022155	-0.0017008	-0.0010129	-0.00064751	-0.012768	0.0050812	0.40632	-0.00060661	0.013237	-0.00052196	-0.0053589	-0.010873	0.0091625	-0.0030444	-0.0090047	0.11412	0.0050833	-0.00040645	-0.00029399	-0.0017987	0.00070789	0.022035	-0.0019869	-0.00048243	-0.0036252	-0.0076231	-0.0004437	-7.2758e-05	-0.10149	-0.022172	0.048556	0.019799	0.0024119	2.1359e-05	-0.011974	-0.00066637	1.4769e-05	-5.1255e-05	0.00025119	-2.1031e-05	-0.0010027
-0.084231	-0.04227	0.024337	0.041981	-0.052929	-0.0031043	-0.061804	0.10735	0.0016802	-0.010246	-0.0014183	-0.0043974	0.0039365	-0.043981	0.0056165	0.19955	-0.00063796	0.00043403	-0.00018962	0.0035292	0.030311	0.0053631	-0.00084454	-0.0056184	0.015064	0.0025934	0.00084645	0.00014388	-6.5792e-05	-0.0018767	-0.011322	0.0010485	0.000449	0.00052569	0.025475	0.00055854	-5.1402e-06	0.029271	-0.0014737	-0.024515	-0.00041897	-0.0013214	5.1904e-05	0.0043992	-0.011364	4.297e-05	0.00028087	-0.0038599	2.8044e-06	0.0033726
-0.08342	-0.040674	0.11735	0.018909	-0.0048223	8.0683e-07	-0.0039409	0.14152	0.0047298	-0.037682	-0.0039416	-0.0099698	0.0056538	0.029448	-0.0014348	-0.16027	5.1097e-05	-0.00021051	-3.4851e-05	0.0069941	0.048781	0.0019276	0.0026463	-0.00082345	0.37474	0.00574	-6.2449e-05	0.00025918	-0.0036991	0.0027041	0.0071993	-0.0045303	-0.0023821	0.0002684	0.059024	0.0021033	1.2973e-05	0.20157	-0.21846	0.0024763	-0.00149	-0.0026619	0.00052146	-0.0087441	0.00056728	1.4146e-05	-0.00052694	0.00072101	-4.5661e-05	-0.0010156
-0.08342	-0.040674	0.11735	0.018909	-0.0048223	8.0683e-07	-0.0039409	0.14152	0.0047298	-0.037682	-0.0039416	-0.0099698	0.0056538	0.029448	-0.0014348	-0.16027	5.1097e-05	-0.00021051	-3.4851e-05	0.0069941	0.048781	0.0019276	0.0026463	-0.00082345	0.37474	0.00574	-6.2449e-05	0.00025918	-0.0036991	0.0027041	0.0071993	-0.0045303	-0.0023821	0.0002684	0.059024	0.0021033	1.2973e-05	0.20157	-0.21846	0.0024763	-0.00149	-0.0026619	0.00052146	-0.0087441	0.00056728	1.4146e-05	-0.00052694	0.00072101	-4.5661e-05	-0.0010156
-0.08342	-0.040674	0.11735	0.018909	-0.0048223	8.0683e-07	-0.0039409	0.14152	0.0047298	-0.037682	-0.0039416	-0.0099698	0.0056538	0.029448	-0.0014348	-0.16027	5.1097e-05	-0.00021051	-3.4851e-05	0.0069941	0.048781	0.0019276	0.0026463	-0.00082345	0.37474	0.00574	-6.2449e-05	0.00025918	-0.0036991	0.0027041	0.0071993	-0.0045303	-0.0023821	0.0002684	0.059024	0.0021033	1.2973e-05	0.20157	-0.21846	0.0024763	-0.00149	-0.0026619	0.00052146	-0.0087441	0.00056728	1.4146e-05	-0.00052694	0.00072101	-4.5661e-05	-0.0010156
-0.084704	-0.043343	0.10855	0.027975	-0.02019	-0.00095884	-0.030845	0.20818	0.0062717	-0.047181	-0.0044971	-0.012226	0.0072687	0.028511	-0.0016573	-0.10817	-0.00012214	0.0045927	-0.00014813	-0.012576	-0.036387	0.0055376	-0.0044711	-0.0072482	-0.25247	-0.0071058	0.00025756	-0.00045119	-0.0016861	-0.0099491	-0.017018	0.0028687	0.0018751	-0.0032393	-0.0032285	-0.00028008	-0.0001015	-0.10568	-0.16716	0.10232	0.030163	0.0060504	-0.00041895	-0.0055029	-0.0075555	9.6345e-06	0.00046967	-0.00021597	1.8475e-05	0.00052403
-0.084704	-0.043343	0.10855	0.027975	-0.02019	-0.00095884	-0.030845	0.20818	0.0062717	-0.047181	-0.0044971	-0.012226	0.0072687	0.028511	-0.0016573	-0.10817	-0.00012214	0.0045927	-0.00014813	-0.012576	-0.036387	0.0055376	-0.0044711	-0.0072482	-0.25247	-0.0071058	0.00025756	-0.00045119	-0.0016861	-0.0099491	-0.017018	0.0028687	0.0018751	-0.0032393	-0.0032285	-0.00028008	-0.0001015	-0.10568	-0.16716	0.10232	0.030163	0.0060504	-0.00041895	-0.0055029	-0.0075555	9.6345e-06	0.00046967	-0.00021597	1.8475e-05	0.00052403
-0.084704	-0.043343	0.10855	0.027975	-0.02019	-0.00095884	-0.030845	0.20818	0.0062717	-0.047181	-0.0044971	-0.012226	0.0072687	0.028511	-0.0016573	-0.10817	-0.00012214	0.0045927	-0.00014813	-0.012576	-0.036387	0.0055376	-0.0044711	-0.0072482	-0.25247	-0.0071058	0.00025756	-0.00045119	-0.0016861	-0.0099491	-0.017018	0.0028687	0.0018751	-0.0032393	-0.0032285	-0.00028008	-0.0001015	-0.10568	-0.16716	0.10232	0.030163	0.0060504	-0.00041895	-0.0055029	-0.0075555	9.6345e-06	0.00046967	-0.00021597	1.8475e-05	0.00052403
-0.084551	-0.043025	0.10613	0.02778	-0.020386	-0.00097735	-0.030727	0.19761	0.0058315	-0.043723	-0.0042302	-0.0116	0.0070419	0.022032	-0.0011051	-0.084373	-0.00019277	0.0031192	-0.00012881	-0.010627	-0.031291	0.0048699	-0.0038582	-0.0063595	-0.22174	-0.0056331	0.0003787	-0.00028372	-0.00088812	-0.0067212	-0.012182	0.0020929	0.0013098	-0.0019159	0.0039804	-0.00010218	-3.1325e-05	-0.029519	-0.14715	0.071819	0.01814	0.0035832	-0.00010825	-0.01206	-0.0024024	-1.5102e-06	0.00018569	0.00026899	2.0563e-06	0.00019146
-0.088929	-0.051888	-0.062445	0.078339	-0.11142	-0.0066943	-0.097615	-0.036905	-0.0076546	0.064922	0.0011788	-0.015103	0.018887	-0.1725	0.0071856	-0.042242	1.6965e-05	-4.8176e-06	-4.31e-05	0.01169	0.091434	0.0046268	-0.00030199	-0.0039758	-0.010333	-0.0028091	0.00021779	-0.0001578	-0.00053945	-0.0045276	-0.010762	0.0013371	0.00078758	-0.00072499	0.02898	0.00039866	-2.3587e-05	-0.0061733	0.00088028	-0.0025486	0.0053845	-0.00039265	0.00028012	-0.02282	0.004964	-1.4188e-05	-5.2696e-05	-0.00022438	-9.1982e-06	-0.00010345
-0.088929	-0.051888	-0.062445	0.078339	-0.11142	-0.0066943	-0.097615	-0.036905	-0.0076546	0.064922	0.0011788	-0.015103	0.018887	-0.1725	0.0071856	-0.042242	1.6965e-05	-4.8176e-06	-4.31e-05	0.01169	0.091434	0.0046268	-0.00030199	-0.0039758	-0.010333	-0.0028091	0.00021779	-0.0001578	-0.00053945	-0.0045276	-0.010762	0.0013371	0.00078758	-0.00072499	0.02898	0.00039866	-2.3587e-05	-0.0061733	0.00088028	-0.0025486	0.0053845	-0.00039265	0.00028012	-0.02282	0.004964	-1.4188e-05	-5.2696e-05	-0.00022438	-9.1982e-06	-0.00010345
-0.087905	-0.049775	-0.067488	0.071091	-0.099828	-0.0059817	-0.080106	-0.044878	-0.0062619	0.051382	0.00080284	-0.0083788	0.0090215	-0.062547	0.0016839	-0.034826	0.00029017	0.0075578	-0.00013757	-0.0065488	-0.049815	0.0002975	-0.0020955	-0.00057376	0.015426	0.0039969	0.00056382	0.00054848	-0.00020607	0.010934	0.027331	-0.0041302	-0.0024943	0.0021499	-0.16309	-0.0024304	0.00012408	0.019273	-0.026294	0.01423	-0.030535	0.0013802	-0.0023504	0.24075	-0.069621	0.00027305	-0.00017286	-0.0046691	-2.5981e-05	2.5169e-06
-0.085765	-0.045473	0.16891	0.01955	0.0089624	0.001065	0.071962	-0.12968	-0.0056598	0.034949	-0.003132	-0.020629	0.016104	-0.0066758	-0.0030447	0.029131	-0.0049591	-0.098176	0.0012684	0.0097722	-0.015414	-0.011044	0.0033182	0.0086147	-0.01732	0.00081716	0.00049582	0.00058386	-0.0013817	0.005224	-0.0017968	-0.0079007	-0.0044938	0.00054234	0.0022947	0.0037986	-0.00052657	-0.054664	-0.061521	-0.13783	-0.0089304	-0.0059656	0.00028192	0.0059019	0.0016658	-3.2482e-05	-0.00022915	0.00056325	-1.0523e-05	0.00036938
-0.085765	-0.045473	0.16891	0.01955	0.0089624	0.001065	0.071962	-0.12968	-0.0056598	0.034949	-0.003132	-0.020629	0.016104	-0.0066758	-0.0030447	0.029131	-0.0049591	-0.098176	0.0012684	0.0097722	-0.015414	-0.011044	0.0033182	0.0086147	-0.01732	0.00081716	0.00049582	0.00058386	-0.0013817	0.005224	-0.0017968	-0.0079007	-0.0044938	0.00054234	0.0022947	0.0037986	-0.00052657	-0.054664	-0.061521	-0.13783	-0.0089304	-0.0059656	0.00028192	0.0059019	0.0016658	-3.2482e-05	-0.00022915	0.00056325	-1.0523e-05	0.00036938
-0.085765	-0.045473	0.16891	0.01955	0.0089624	0.001065	0.071962	-0.12968	-0.0056598	0.034949	-0.003132	-0.020629	0.016104	-0.0066758	-0.0030447	0.029131	-0.0049591	-0.098176	0.0012684	0.0097722	-0.015414	-0.011044	0.0033182	0.0086147	-0.01732	0.00081716	0.00049582	0.00058386	-0.0013817	0.005224	-0.0017968	-0.0079007	-0.0044938	0.00054234	0.0022947	0.0037986	-0.00052657	-0.054664	-0.061521	-0.13783	-0.0089304	-0.0059656	0.00028192	0.0059019	0.0016658	-3.2482e-05	-0.00022915	0.00056325	-1.0523e-05	0.00036938
-0.070256	-0.014457	-0.013811	-0.084274	0.12077	0.0071628	-0.17064	-0.087371	0.011074	-0.19003	-0.044881	-0.13913	0.106	-0.0089324	-0.13901	0.0020539	0.0048001	0.0057114	0.00066332	-0.095911	0.015076	0.003383	-0.14979	0.038247	-0.0012156	0.013091	-0.001554	0.005176	-0.10734	-0.0019291	-0.0032937	-0.043828	-0.025713	0.011657	0.001476	-0.0019665	0.00018402	0.00091153	0.00067013	-0.00011516	0.0025732	-0.00030961	3.1029e-05	0.0014879	0.0022616	-3.6745e-05	-0.00013264	0.00082212	-1.9833e-05	0.0045251
-0.068025	-0.0096544	-0.0098299	-0.072481	0.09535	0.0055553	-0.1361	-0.064838	0.0093074	-0.14	-0.025191	-0.039517	0.020373	-0.011028	0.031508	-0.0024605	-0.0061715	-0.040762	0.0016121	-0.079665	-0.0008679	-0.00015182	0.33995	-0.10449	0.0026444	0.010588	0.010606	-0.0032188	0.071042	-0.025837	0.041356	0.45101	0.26397	-0.12008	-0.011346	0.01862	-0.0016834	-0.0018532	-0.0079138	-0.015371	-0.0071976	-0.00040288	0.00016479	-0.0021789	-0.0051005	0.00020562	-0.00017403	0.0036194	-3.8398e-05	0.058256
-0.068025	-0.0096544	-0.0098299	-0.072481	0.09535	0.0055553	-0.1361	-0.064838	0.0093074	-0.14	-0.025191	-0.039517	0.020373	-0.011028	0.031508	-0.0024605	-0.0061715	-0.040762	0.0016121	-0.079665	-0.0008679	-0.00015182	0.33995	-0.10449	0.0026444	0.010588	0.010606	-0.0032188	0.071042	-0.025837	0.041356	0.45101	0.26397	-0.12008	-0.011346	0.01862	-0.0016834	-0.0018532	-0.0079138	-0.015371	-0.0071976	-0.00040288	0.00016479	-0.0021789	-0.0051005	0.00020562	-0.00017403	0.0036194	-3.8398e-05	0.058256
-0.073523	-0.020755	-0.025195	-0.0641	0.10789	0.006651	-0.068389	-0.0030076	-0.0071122	0.049077	-0.0046247	-0.020286	0.012903	0.017896	-0.01012	-0.00072218	0.0033596	0.066369	-0.006406	0.48882	-0.070464	0.011059	0.047161	-0.025893	-0.0058917	-0.035294	0.0006756	0.010086	-0.2355	-0.024365	0.012889	0.022793	0.013571	-0.012909	0.015052	0.0056507	-0.00061042	-0.0061925	-0.0026694	0.0010773	-0.030812	3.616e-05	0.00023244	-0.011663	-0.0082237	0.00063704	0.0030038	-0.39567	-7.2202e-05	0.012351
-0.073523	-0.020755	-0.025195	-0.0641	0.10789	0.006651	-0.068389	-0.0030076	-0.0071122	0.049077	-0.0046247	-0.020286	0.012903	0.017896	-0.01012	-0.00072218	0.0033596	0.066369	-0.006406	0.48882	-0.070464	0.011059	0.047161	-0.025893	-0.0058917	-0.035294	0.0006756	0.010086	-0.2355	-0.024365	0.012889	0.022793	0.013571	-0.012909	0.015052	0.0056507	-0.00061042	-0.0061925	-0.0026694	0.0010773	-0.030812	3.616e-05	0.00023244	-0.011663	-0.0082237	0.00063704	0.0030038	-0.39567	-7.2202e-05	0.012351
-0.064074	-0.0013496	-0.0047146	-0.061111	0.063707	0.0037362	-0.096287	-0.04191	0.0079811	-0.079359	0.005227	0.13849	-0.13711	-0.0066294	0.39537	-0.013487	-0.024539	-0.093757	-0.0015335	0.0006333	-0.0051651	0.086973	-0.28396	-0.0075645	0.0010326	-0.008027	-0.021386	-0.0069812	0.0025542	-0.018303	0.0083854	-0.00093789	0.048888	-0.28019	-0.0047545	0.14808	-0.01536	0.0025062	0.001581	0.0025198	-0.0025093	0.012873	-0.0018914	-0.0047142	-0.016545	0.0046198	0.0035648	-0.0092167	-2.8645e-05	-0.13316
-0.064074	-0.0013496	-0.0047146	-0.061111	0.063707	0.0037362	-0.096287	-0.04191	0.0079811	-0.079359	0.005227	0.13849	-0.13711	-0.0066294	0.39537	-0.013487	-0.024539	-0.093757	-0.0015335	0.0006333	-0.0051651	0.086973	-0.28396	-0.0075645	0.0010326	-0.008027	-0.021386	-0.0069812	0.0025542	-0.018303	0.0083854	-0.00093789	0.048888	-0.28019	-0.0047545	0.14808	-0.01536	0.0025062	0.001581	0.0025198	-0.0025093	0.012873	-0.0018914	-0.0047142	-0.016545	0.0046198	0.0035648	-0.0092167	-2.8645e-05	-0.13316
-0.070256	-0.014457	-0.013811	-0.084274	0.12077	0.0071628	-0.17064	-0.087371	0.011074	-0.19003	-0.044881	-0.13913	0.106	-0.0089324	-0.13901	0.0020539	0.0048001	0.0057114	0.00066332	-0.095911	0.015076	0.003383	-0.14979	0.038247	-0.0012156	0.013091	-0.001554	0.005176	-0.10734	-0.0019291	-0.0032937	-0.043828	-0.025713	0.011657	0.001476	-0.0019665	0.00018402	0.00091153	0.00067013	-0.00011516	0.0025732	-0.00030961	3.1029e-05	0.0014879	0.0022616	-3.6745e-05	-0.00013264	0.00082212	-1.9833e-05	0.0045251
-0.070256	-0.014457	-0.013811	-0.084274	0.12077	0.0071628	-0.17064	-0.087371	0.011074	-0.19003	-0.044881	-0.13913	0.106	-0.0089324	-0.13901	0.0020539	0.0048001	0.0057114	0.00066332	-0.095911	0.015076	0.003383	-0.14979	0.038247	-0.0012156	0.013091	-0.001554	0.005176	-0.10734	-0.0019291	-0.0032937	-0.043828	-0.025713	0.011657	0.001476	-0.0019665	0.00018402	0.00091153	0.00067013	-0.00011516	0.0025732	-0.00030961	3.1029e-05	0.0014879	0.0022616	-3.6745e-05	-0.00013264	0.00082212	-1.9833e-05	0.0045251
-0.070256	-0.014457	-0.013811	-0.084274	0.12077	0.0071628	-0.17064	-0.087371	0.011074	-0.19003	-0.044881	-0.13913	0.106	-0.0089324	-0.13901	0.0020539	0.0048001	0.0057114	0.00066332	-0.095911	0.015076	0.003383	-0.14979	0.038247	-0.0012156	0.013091	-0.001554	0.005176	-0.10734	-0.0019291	-0.0032937	-0.043828	-0.025713	0.011657	0.001476	-0.0019665	0.00018402	0.00091153	0.00067013	-0.00011516	0.0025732	-0.00030961	3.1029e-05	0.0014879	0.0022616	-3.6745e-05	-0.00013264	0.00082212	-1.9833e-05	0.0045251
-0.070256	-0.014457	-0.013811	-0.084274	0.12077	0.0071628	-0.17064	-0.087371	0.011074	-0.19003	-0.044881	-0.13913	0.106	-0.0089324	-0.13901	0.0020539	0.0048001	0.0057114	0.00066332	-0.095911	0.015076	0.003383	-0.14979	0.038247	-0.0012156	0.013091	-0.001554	0.005176	-0.10734	-0.0019291	-0.0032937	-0.043828	-0.025713	0.011657	0.001476	-0.0019665	0.00018402	0.00091153	0.00067013	-0.00011516	0.0025732	-0.00030961	3.1029e-05	0.0014879	0.0022616	-3.6745e-05	-0.00013264	0.00082212	-1.9833e-05	0.0045251
-0.074489	-0.022711	-0.030272	-0.062008	0.10885	0.0067698	-0.054239	0.0060671	-0.009109	0.07337	-0.0014814	-0.014451	0.0088561	0.016255	-0.0024092	-0.0024447	0.0018862	0.043601	-0.0044635	0.33657	-0.046051	0.0096306	0.03198	-0.02004	-0.0051327	0.026661	-0.0011409	0.0064359	-0.15213	-0.014992	0.012467	0.0091562	0.0052173	-0.0034229	0.00036732	-0.0012161	0.00014831	-0.003002	0.0010286	0.0015421	0.0095845	-0.0021847	0.00060344	0.0025794	-0.023138	-0.00037454	-0.0048158	0.53932	-2.8975e-05	-0.030457
-0.064493	-0.0021989	-0.0060824	-0.066795	0.075427	0.0042447	-0.11579	-0.055035	0.0088937	-0.1096	-0.0091681	0.047194	-0.054234	-0.0078927	0.17339	-0.0066286	-0.0124	-0.034211	0.0015153	-0.09704	0.0090674	0.016224	0.38914	-0.1327	-0.005734	0.0095797	0.0030635	0.0019626	-0.071186	-0.02042	-0.020194	-0.28138	-0.17729	0.13072	0.0034533	-0.039899	0.003783	-0.0044447	0.0019928	0.013341	0.0023206	-0.0098262	0.0021182	-0.0026844	-0.0057198	-0.00024802	-0.0034753	-0.021343	-0.00037914	-0.2797
-0.063997	-0.00098355	-0.0044635	-0.057862	0.059293	0.0036666	-0.087086	-0.036105	0.0068577	-0.066591	0.0057366	0.11942	-0.11507	-0.0045989	0.31888	-0.010263	-0.01622	-0.067097	-0.0017204	0.014109	-0.0050255	0.050125	-0.21891	0.011442	0.0016969	5.62e-06	0.002767	6.1313e-05	0.01671	-0.0014394	0.0056832	0.092181	0.03956	0.10158	0.0025983	-0.11306	0.012625	-0.0053223	-0.004292	-0.0031309	0.00051433	-0.020285	0.0040859	0.0049359	0.020712	-0.0073932	-0.0098277	0.00059824	-0.00043908	0.088781
-0.055637	0.027166	-0.0012757	-0.047657	0.012817	0.014855	-0.041758	-0.019097	0.0056544	-0.043762	0.016485	0.08942	-0.060791	-0.0032769	0.20863	-0.0057306	0.011951	-0.042232	-0.0047437	0.031457	-0.004097	-0.032319	-0.19367	0.071428	0.003886	0.03033	0.062588	0.014243	0.030888	0.0015321	0.0066308	0.28132	0.029021	0.70602	0.010693	-0.4068	0.041829	-0.019021	-0.010024	0.00030335	0.0019186	-0.048447	0.0081641	0.0045241	0.019129	-0.0085594	-0.011819	-0.013721	-0.00062708	-0.021926
-0.064191	-0.0014309	-0.0049149	-0.060225	0.064668	0.0036193	-0.096872	-0.043108	0.0075114	-0.083197	-0.001507	0.079595	-0.081182	-0.0056639	0.22665	-0.0076395	-0.01459	-0.041086	0.00047277	-0.045346	0.0029171	0.032157	0.19539	-0.09147	-0.0035426	0.0020435	-0.0033111	-2.5879e-05	-0.042249	-0.0065443	-0.019424	-0.28398	-0.16172	0.036262	0.0027558	0.014492	-0.001819	0.0012274	0.006704	0.01544	0.0046686	0.0014133	-0.00036711	-0.0015135	-0.0044975	0.0010238	0.0022678	0.030759	0.00030542	0.84287
-0.074732	-0.023209	-0.031387	-0.062499	0.11103	0.0069211	-0.051509	0.010081	-0.010311	0.086893	-3.3057e-05	-0.012122	0.0071877	0.018643	-0.00046089	-0.0020317	0.0015186	0.037988	-0.0039487	0.29622	-0.037592	0.0092654	0.030124	-0.019107	-0.0050645	0.040752	-0.0015369	0.0057133	-0.1363	-0.013974	0.011221	0.0089465	0.0049463	-0.0018733	-0.0025554	-0.0025018	0.00028772	-0.0018192	0.0011969	0.00054419	0.013257	-0.0026425	0.00073811	0.00093401	-0.031593	-0.00042329	-0.0053147	0.59941	-2.5065e-05	-0.031764
-0.075776	-0.025373	-0.03835	-0.071373	0.13297	0.0083604	-0.046586	0.033348	-0.019206	0.1819	0.0082464	-0.0057999	0.0039858	0.035697	-0.0031843	-0.0014457	-0.00027689	-0.00075638	-0.00025604	0.0059517	0.01505	0.0050227	0.00095644	-0.0064056	-0.0057402	0.2484	-0.0083617	-0.0016902	0.01799	-0.010615	-0.029963	-0.00093142	-0.00012878	0.00098702	-0.0047311	-0.0031971	0.00034864	-0.0019179	-0.0020035	3.5884e-05	0.0057066	-0.0012277	9.7897e-05	0.008104	0.020706	-0.00035451	-0.0013876	0.081659	-4.4334e-05	0.0023591
-0.064499	-0.0021991	-0.0060922	-0.066722	0.07543	0.0042442	-0.11571	-0.055007	0.0088571	-0.10959	-0.0094299	0.04483	-0.052003	-0.0078166	0.16775	-0.0064389	-0.012034	-0.033017	0.0014995	-0.096117	0.0089214	0.015595	0.38495	-0.13098	-0.0055723	0.0093544	0.0035489	0.0019422	-0.067407	-0.019936	-0.019067	-0.26151	-0.16574	0.12666	0.0031804	-0.040198	0.0038398	-0.0046002	0.0013077	0.011847	0.001704	-0.0099459	0.0021604	-0.0026008	-0.0054133	-0.00032354	-0.0037382	-0.026118	-0.00043307	-0.39387
-0.072499	-0.018809	-0.016498	-0.065682	0.10129	0.0061286	-0.11077	-0.041932	0.0020573	-0.065598	-0.021695	-0.063822	0.04577	0.0073491	-0.048508	-0.00097093	0.0032294	0.044579	-0.0033739	0.22191	-0.035627	0.012663	-0.0174	-0.010611	0.0041906	-0.085936	0.0041296	-0.027749	0.60954	0.045175	-0.044666	-0.10475	-0.05706	0.010968	0.0082586	0.0021254	-0.00026666	-0.010773	-0.0039369	0.0045759	-0.0091164	0.00017594	7.9438e-05	-0.00086836	-0.0020133	0.00015488	-9.6117e-05	-0.0084891	-4.2414e-05	-0.017
-0.072499	-0.018809	-0.016498	-0.065682	0.10129	0.0061286	-0.11077	-0.041932	0.0020573	-0.065598	-0.021695	-0.063822	0.04577	0.0073491	-0.048508	-0.00097093	0.0032294	0.044579	-0.0033739	0.22191	-0.035627	0.012663	-0.0174	-0.010611	0.0041906	-0.085936	0.0041296	-0.027749	0.60954	0.045175	-0.044666	-0.10475	-0.05706	0.010968	0.0082586	0.0021254	-0.00026666	-0.010773	-0.0039369	0.0045759	-0.0091164	0.00017594	7.9438e-05	-0.00086836	-0.0020133	0.00015488	-9.6117e-05	-0.0084891	-4.2414e-05	-0.017
-0.053486	0.018272	0.00084329	-0.035496	0.0050031	-0.000528	-0.021013	-0.0095445	0.0067943	-0.027442	0.020892	0.11795	-0.089948	-0.016171	-0.046206	3.9297e-05	0.0046372	0.037891	0.0025119	-0.002267	0.010625	-0.13392	0.065112	0.18333	-0.0010339	-0.00075239	0.027275	0.068161	-0.073719	0.85108	-0.28644	-0.0061471	0.068433	-0.11219	0.0091771	-0.061678	0.0056018	-0.022132	-0.0019656	0.028482	-0.005482	-0.057992	0.011512	-0.0058085	-0.010613	7.7318e-05	-0.016274	0.0001821	-0.0015721	-0.013496
-0.07367	-0.020496	0.099679	-0.0071164	0.014917	0.00089315	0.043732	-0.098844	1.1413e-05	0.0055277	0.0092676	0.06521	-0.055047	0.0082714	0.023668	0.01608	0.024283	0.52801	-0.0074249	-0.075991	0.048313	0.080616	-0.026573	-0.07082	-0.030561	-0.001632	-0.00011963	-0.0022862	-0.0020237	-0.026526	0.0036361	0.017434	0.010508	-0.0067914	-0.0010262	-0.0020813	0.00013635	-0.0026784	-0.038249	-0.10209	-0.015307	-0.011121	0.0016434	0.0042859	-0.00044847	5.1902e-06	-0.0024602	0.00041404	-0.00022095	-0.00096807
-0.07367	-0.020496	0.099679	-0.0071164	0.014917	0.00089315	0.043732	-0.098844	1.1413e-05	0.0055277	0.0092676	0.06521	-0.055047	0.0082714	0.023668	0.01608	0.024283	0.52801	-0.0074249	-0.075991	0.048313	0.080616	-0.026573	-0.07082	-0.030561	-0.001632	-0.00011963	-0.0022862	-0.0020237	-0.026526	0.0036361	0.017434	0.010508	-0.0067914	-0.0010262	-0.0020813	0.00013635	-0.0026784	-0.038249	-0.10209	-0.015307	-0.011121	0.0016434	0.0042859	-0.00044847	5.1902e-06	-0.0024602	0.00041404	-0.00022095	-0.00096807
-0.073318	-0.019717	0.094676	-0.0075823	0.014583	0.00085949	0.039796	-0.088055	0.00029877	0.0032404	0.0088055	0.061688	-0.051957	0.0090051	0.022742	0.011553	0.022141	0.48098	-0.0067486	-0.067873	0.043801	0.073128	-0.023721	-0.064696	-0.022621	-0.0013266	0.00085177	-0.0016439	-0.0016175	-0.020399	0.0026942	0.014006	0.008322	-0.0051317	-6.2407e-05	-0.0014056	7.5182e-05	-0.004789	-0.034875	-0.089671	-0.012177	-0.0089948	0.0012608	0.0032034	0.00053818	-7.6483e-06	-0.0018038	0.00059759	-0.00018975	-0.00034964
-0.04539	0.068469	0.00014247	-0.035135	-0.027561	0.055431	0.0015891	-0.0014996	0.0001617	-0.0069152	0.040746	0.096804	0.097911	0.0024644	0.0043543	4.4526e-05	0.017444	0.0064107	0.019587	0.0012456	0.0026325	-0.063673	-0.0053994	0.04203	-0.00010823	0.0063395	0.07997	0.029252	0.0024	0.042908	-0.012118	0.24943	-0.31192	0.33763	-0.0058922	0.79872	-0.079262	-0.0087219	0.0036353	0.02501	-0.0058964	-0.075719	0.0041113	-0.0042839	-0.010195	0.033244	-0.012286	0.0028265	-0.00099601	-0.0035666
-0.043366	0.08964	-0.00019883	-0.018458	-0.017349	-0.086003	0.0064382	-0.00047568	-0.0495	-0.017912	0.28758	-0.09041	-0.0071627	0.0034523	0.0079764	6.7629e-05	-0.024787	-0.0030198	-0.042624	-0.00046337	-0.0010192	0.024051	-0.0014314	-0.012209	0.0002105	-0.00065876	-0.023989	0.016205	0.00038875	0.0044102	-0.0011908	0.0013938	0.00031295	0.0042123	-1.9942e-05	6.0574e-05	-0.0048234	7.0571e-05	-2.3679e-05	-0.00035197	0.00010133	0.0030208	-0.0096665	-2.2427e-05	0.00024883	-0.0035119	0.020691	2.6871e-05	-5.9846e-05	-0.0041092
-0.043017	0.091742	-0.00019444	-0.022889	-0.021102	-0.095338	0.0077338	-0.00056063	-0.063628	-0.022684	0.37013	-0.12519	-0.014324	0.0045697	0.010241	5.9579e-05	-0.059297	-0.004364	-0.15388	-0.0017094	-0.0014898	0.044479	0.00091912	-0.011866	0.00025538	-0.002545	-0.078671	0.03849	0.0013547	0.0063697	-0.001675	0.0031922	-0.0027142	0.0017396	4.5825e-07	0.0020313	0.00033653	-0.000113	2.0602e-05	0.00054175	-0.00015353	-0.0050885	0.020569	0.00016381	-0.0001357	0.0046075	-0.024217	-0.00011575	-6.0894e-06	0.0028104
-0.043017	0.091742	-0.00019444	-0.022889	-0.021102	-0.095338	0.0077338	-0.00056063	-0.063628	-0.022684	0.37013	-0.12519	-0.014324	0.0045697	0.010241	5.9579e-05	-0.059297	-0.004364	-0.15388	-0.0017094	-0.0014898	0.044479	0.00091912	-0.011866	0.00025538	-0.002545	-0.078671	0.03849	0.0013547	0.0063697	-0.001675	0.0031922	-0.0027142	0.0017396	4.5825e-07	0.0020313	0.00033653	-0.000113	2.0602e-05	0.00054175	-0.00015353	-0.0050885	0.020569	0.00016381	-0.0001357	0.0046075	-0.024217	-0.00011575	-6.0894e-06	0.0028104
-0.043017	0.091742	-0.00019444	-0.022889	-0.021102	-0.095338	0.0077338	-0.00056063	-0.063628	-0.022684	0.37013	-0.12519	-0.014324	0.0045697	0.010241	5.9579e-05	-0.059297	-0.004364	-0.15388	-0.0017094	-0.0014898	0.044479	0.00091912	-0.011866	0.00025538	-0.002545	-0.078671	0.03849	0.0013547	0.0063697	-0.001675	0.0031922	-0.0027142	0.0017396	4.5825e-07	0.0020313	0.00033653	-0.000113	2.0602e-05	0.00054175	-0.00015353	-0.0050885	0.020569	0.00016381	-0.0001357	0.0046075	-0.024217	-0.00011575	-6.0894e-06	0.0028104
-0.043017	0.091742	-0.00019444	-0.022889	-0.021102	-0.095338	0.0077338	-0.00056063	-0.063628	-0.022684	0.37013	-0.12519	-0.014324	0.0045697	0.010241	5.9579e-05	-0.059297	-0.004364	-0.15388	-0.0017094	-0.0014898	0.044479	0.00091912	-0.011866	0.00025538	-0.002545	-0.078671	0.03849	0.0013547	0.0063697	-0.001675	0.0031922	-0.0027142	0.0017396	4.5825e-07	0.0020313	0.00033653	-0.000113	2.0602e-05	0.00054175	-0.00015353	-0.0050885	0.020569	0.00016381	-0.0001357	0.0046075	-0.024217	-0.00011575	-6.0894e-06	0.0028104
0.093073	-0.058094	-0.0011249	0.064218	0.00982	0.002333	0.021064	0.01005	-0.0096551	0.028573	-0.030541	-0.11825	0.077841	0.01527	0.047792	0.00075466	-0.0086753	-0.014844	-0.0027592	0.00017279	-0.0052458	0.089681	-0.023363	-0.10985	0.0014418	0.0012397	0.015878	0.0023882	-0.0011538	0.0080052	-0.0016586	-0.0013374	0.00048468	-0.0079832	0.00033857	-0.0052541	0.000515	-0.0010236	-6.7329e-05	0.0024068	-0.00055877	-0.01128	0.0026099	-0.00065076	-0.0014858	4.2303e-05	-0.0043316	0.00016929	0.62004	-0.0030181
0.093073	-0.058094	-0.0011249	0.064218	0.00982	0.002333	0.021064	0.01005	-0.0096551	0.028573	-0.030541	-0.11825	0.077841	0.01527	0.047792	0.00075466	-0.0086753	-0.014844	-0.0027592	0.00017279	-0.0052458	0.089681	-0.023363	-0.10985	0.0014418	0.0012397	0.015878	0.0023882	-0.0011538	0.0080052	-0.0016586	-0.0013374	0.00048468	-0.0079832	0.00033857	-0.0052541	0.000515	-0.0010236	-6.7329e-05	0.0024068	-0.00055877	-0.01128	0.0026099	-0.00065076	-0.0014858	4.2303e-05	-0.0043316	0.00016929	0.62004	-0.0030181
0.097084	-0.060622	-0.0011771	0.067333	0.010313	0.0024508	0.022275	0.010757	-0.010383	0.030785	-0.033238	-0.13275	0.088423	0.017625	0.05685	0.00092756	-0.011306	-0.01991	-0.0039243	0.00024763	-0.0080874	0.15179	-0.042618	-0.20801	0.0032615	0.0044639	0.062766	0.01627	-0.008082	0.08108	-0.022421	0.010258	-0.0031301	0.019359	-0.00030901	0.0044255	-0.00037414	0.00067744	2.7352e-05	-0.00095976	0.00019825	0.0033233	-0.00037624	7.9848e-05	0.00010071	-1.4939e-06	-0.00027308	1.5051e-05	-0.16781	-0.00024814
0.097084	-0.060622	-0.0011771	0.067333	0.010313	0.0024508	0.022275	0.010757	-0.010383	0.030785	-0.033238	-0.13275	0.088423	0.017625	0.05685	0.00092756	-0.011306	-0.01991	-0.0039243	0.00024763	-0.0080874	0.15179	-0.042618	-0.20801	0.0032615	0.0044639	0.062766	0.01627	-0.008082	0.08108	-0.022421	0.010258	-0.0031301	0.019359	-0.00030901	0.0044255	-0.00037414	0.00067744	2.7352e-05	-0.00095976	0.00019825	0.0033233	-0.00037624	7.9848e-05	0.00010071	-1.4939e-06	-0.00027308	1.5051e-05	-0.16781	-0.00024814
0.076054	-0.047362	-0.00090355	0.05099	0.0077281	0.0018327	0.015921	0.0070416	-0.0065573	0.019163	-0.019065	-0.056523	0.03276	0.0052339	0.0091692	1.6993e-05	0.0025591	0.0067964	0.0022213	-0.00014714	0.0069113	-0.17625	0.059141	0.31084	-0.0063674	-0.012629	-0.18587	-0.057431	0.028702	-0.30708	0.087897	-0.051486	0.016123	-0.12666	0.0031721	-0.04765	0.0044173	-0.0085002	-0.00048733	0.017347	-0.0039275	-0.076574	0.016255	-0.0040074	-0.0089169	0.00025105	-0.02604	0.0010417	-0.24031	-0.012218
0.097404	-0.060824	-0.0011811	0.067572	0.01035	0.0024597	0.022362	0.010805	-0.010432	0.030933	-0.033412	-0.13363	0.089053	0.017762	0.057363	0.00093714	-0.011448	-0.02018	-0.0039854	0.00025155	-0.008234	0.15495	-0.04359	-0.21294	0.0033518	0.0046208	0.065041	0.016938	-0.008415	0.084581	-0.023414	0.010805	-0.0033004	0.020631	-0.00033847	0.0048648	-0.00041433	0.00075412	3.156e-05	-0.0011093	0.00023178	0.0039668	-0.00050598	0.00011153	0.00016918	-3.3812e-06	-9.5253e-05	8.1878e-06	-0.18666	-0.00015003
0.097404	-0.060824	-0.0011811	0.067572	0.01035	0.0024597	0.022362	0.010805	-0.010432	0.030933	-0.033412	-0.13363	0.089053	0.017762	0.057363	0.00093714	-0.011448	-0.02018	-0.0039854	0.00025155	-0.008234	0.15495	-0.04359	-0.21294	0.0033518	0.0046208	0.065041	0.016938	-0.008415	0.084581	-0.023414	0.010805	-0.0033004	0.020631	-0.00033847	0.0048648	-0.00041433	0.00075412	3.156e-05	-0.0011093	0.00023178	0.0039668	-0.00050598	0.00011153	0.00016918	-3.3812e-06	-9.5253e-05	8.1878e-06	-0.18666	-0.00015003
0.097404	-0.060824	-0.0011811	0.067572	0.01035	0.0024597	0.022362	0.010805	-0.010432	0.030933	-0.033412	-0.13363	0.089053	0.017762	0.057363	0.00093714	-0.011448	-0.02018	-0.0039854	0.00025155	-0.008234	0.15495	-0.04359	-0.21294	0.0033518	0.0046208	0.065041	0.016938	-0.008415	0.084581	-0.023414	0.010805	-0.0033004	0.020631	-0.00033847	0.0048648	-0.00041433	0.00075412	3.156e-05	-0.0011093	0.00023178	0.0039668	-0.00050598	0.00011153	0.00016918	-3.3812e-06	-9.5253e-05	8.1878e-06	-0.18666	-0.00015003
0.096122	-0.060018	-0.0011649	0.066617	0.010201	0.0024241	0.022012	0.010612	-0.010237	0.030343	-0.032715	-0.13012	0.086541	0.017214	0.055316	0.00089894	-0.010883	-0.019104	-0.0037419	0.00023594	-0.0076499	0.14236	-0.039719	-0.19328	0.0029922	0.0039959	0.055976	0.014279	-0.0070883	0.070635	-0.019459	0.008625	-0.0026217	0.015561	-0.00022102	0.0031131	-0.00025408	0.00044835	1.4773e-05	-0.00051272	9.804e-05	0.001399	1.1975e-05	-1.495e-05	-0.00010427	4.1579e-06	-0.00080631	3.5641e-05	-0.11178	-0.00054244
-0.087328	-0.04859	-0.076785	0.065496	-0.0896	-0.005335	-0.057403	-0.050413	-0.0043204	0.032875	0.00016681	-0.0011508	-0.0017777	0.057346	-0.0032567	-0.039427	0.00067763	0.019531	-0.0002522	-0.032398	-0.19877	-0.0028282	-0.0035641	0.001253	0.033897	0.0092593	0.00054748	0.00079572	0.00034094	0.018433	0.049301	-0.0062022	-0.003621	0.0025703	-0.21221	-0.0032118	0.0001436	0.0065221	-0.032126	0.01099	-0.030086	0.00063844	-0.0011439	0.12302	-0.035921	0.00013744	-0.00011818	-0.0073341	-2.393e-05	0.00047884
-0.088124	-0.050243	-0.084949	0.067662	-0.090273	-0.0053368	-0.042917	-0.055982	-0.0030123	0.019375	-0.00082968	0.0012949	-0.0073791	0.14207	-0.007106	-0.036993	0.00030745	0.015824	-0.00019558	-0.044809	-0.25868	-0.0037658	-0.0035852	0.0011714	0.035134	0.0067366	-5.6532e-05	0.00026982	-0.0025131	0.0058844	0.02122	-0.0025225	-0.00118	-0.0008922	0.012159	0.00027792	-3.3054e-05	-0.010211	0.018352	-0.013564	0.018897	-0.0024147	0.0026757	-0.25203	0.073523	-0.00027463	-0.00014262	0.0040816	-1.0907e-05	-0.00070451
-0.088124	-0.050243	-0.084949	0.067662	-0.090273	-0.0053368	-0.042917	-0.055982	-0.0030123	0.019375	-0.00082968	0.0012949	-0.0073791	0.14207	-0.007106	-0.036993	0.00030745	0.015824	-0.00019558	-0.044809	-0.25868	-0.0037658	-0.0035852	0.0011714	0.035134	0.0067366	-5.6532e-05	0.00026982	-0.0025131	0.0058844	0.02122	-0.0025225	-0.00118	-0.0008922	0.012159	0.00027792	-3.3054e-05	-0.010211	0.018352	-0.013564	0.018897	-0.0024147	0.0026757	-0.25203	0.073523	-0.00027463	-0.00014262	0.0040816	-1.0907e-05	-0.00070451
-0.087277	-0.048486	-0.076772	0.06492	-0.08852	-0.0052664	-0.055277	-0.050198	-0.0040851	0.030645	6.4158e-05	-0.00033761	-0.0031489	0.074661	-0.0040639	-0.037325	0.00064745	0.019522	-0.00024986	-0.035056	-0.2137	-0.0031343	-0.0036131	0.0013321	0.03515	0.0085146	0.00055259	0.00076223	-3.9887e-05	0.017171	0.04614	-0.0056085	-0.0032557	0.0021704	-0.17818	-0.0026773	0.00011445	0.0027335	-0.023826	0.0060421	-0.020932	8.1429e-05	-0.00030126	0.035955	-0.0065876	1.3982e-05	-0.00010796	-0.0045023	-1.9956e-05	0.00042715
-0.087937	-0.049854	-0.084043	0.066317	-0.088081	-0.0052015	-0.040383	-0.054615	-0.0027667	0.017214	-0.00091281	0.0015843	-0.0077882	0.146	-0.0071011	-0.033505	0.0002236	0.014095	-0.0001801	-0.042288	-0.24232	-0.003244	-0.0032313	0.00062132	0.032337	0.0051671	5.0882e-05	0.00020508	-0.0025506	0.0034177	0.013526	-0.0014126	-0.00056244	-0.0012098	0.050294	0.00085467	-5.7541e-05	-0.010481	0.024795	-0.015086	0.023606	-0.0023482	0.0026372	-0.25227	0.075984	-0.00028994	-0.00012929	0.0055417	-1.0989e-05	-0.00070585
-0.087937	-0.049854	-0.084043	0.066317	-0.088081	-0.0052015	-0.040383	-0.054615	-0.0027667	0.017214	-0.00091281	0.0015843	-0.0077882	0.146	-0.0071011	-0.033505	0.0002236	0.014095	-0.0001801	-0.042288	-0.24232	-0.003244	-0.0032313	0.00062132	0.032337	0.0051671	5.0882e-05	0.00020508	-0.0025506	0.0034177	0.013526	-0.0014126	-0.00056244	-0.0012098	0.050294	0.00085467	-5.7541e-05	-0.010481	0.024795	-0.015086	0.023606	-0.0023482	0.0026372	-0.25227	0.075984	-0.00028994	-0.00012929	0.0055417	-1.0989e-05	-0.00070585
-0.08781	-0.049591	-0.082645	0.065909	-0.087859	-0.0051941	-0.043041	-0.052782	-0.0030616	0.020334	-0.0006938	0.00048448	-0.0056059	0.11461	-0.0055131	-0.035341	0.00036241	0.01608	-0.00020835	-0.039705	-0.233	-0.0032027	-0.003391	0.00090593	0.032626	0.008914	9.3082e-05	0.00040938	-0.0010959	0.010097	0.031205	-0.0037055	-0.0019243	-2.2416e-05	-0.038891	-0.00058512	1.3907e-05	-0.0073442	0.0053204	-0.0074984	0.0099727	-0.0017771	0.0018535	-0.16812	0.043167	-0.00015116	-8.3743e-05	0.00078806	-1.3364e-05	-0.00029582
-0.041362	0.13607	-0.0016868	0.13056	0.072762	-0.080526	-0.0049746	0.00034533	0.011253	0.0049084	-0.055558	0.024281	0.029889	0.0014933	0.002357	1.8944e-05	-0.032731	0.0011015	-0.025668	-0.00020259	-6.4443e-05	0.0023299	-0.0006029	-0.0023896	3.9612e-05	1.4322e-05	-0.00027649	-0.00022717	-4.1065e-05	0.0002095	-4.3801e-05	-0.00015758	-0.00024407	-0.0016928	-0.00019711	0.025572	0.30774	-0.00040274	-0.00012665	-0.00011779	3.1661e-05	-0.0011555	-0.0011954	1.0703e-05	1.5191e-05	-0.017016	-0.00064865	-0.00011262	-2.3843e-05	-0.00030753
-0.041362	0.13607	-0.0016868	0.13056	0.072762	-0.080526	-0.0049746	0.00034533	0.011253	0.0049084	-0.055558	0.024281	0.029889	0.0014933	0.002357	1.8944e-05	-0.032731	0.0011015	-0.025668	-0.00020259	-6.4443e-05	0.0023299	-0.0006029	-0.0023896	3.9612e-05	1.4322e-05	-0.00027649	-0.00022717	-4.1065e-05	0.0002095	-4.3801e-05	-0.00015758	-0.00024407	-0.0016928	-0.00019711	0.025572	0.30774	-0.00040274	-0.00012665	-0.00011779	3.1661e-05	-0.0011555	-0.0011954	1.0703e-05	1.5191e-05	-0.017016	-0.00064865	-0.00011262	-2.3843e-05	-0.00030753
-0.041362	0.13607	-0.0016868	0.13056	0.072762	-0.080526	-0.0049746	0.00034533	0.011253	0.0049084	-0.055558	0.024281	0.029889	0.0014933	0.002357	1.8944e-05	-0.032731	0.0011015	-0.025668	-0.00020259	-6.4443e-05	0.0023299	-0.0006029	-0.0023896	3.9612e-05	1.4322e-05	-0.00027649	-0.00022717	-4.1065e-05	0.0002095	-4.3801e-05	-0.00015758	-0.00024407	-0.0016928	-0.00019711	0.025572	0.30774	-0.00040274	-0.00012665	-0.00011779	3.1661e-05	-0.0011555	-0.0011954	1.0703e-05	1.5191e-05	-0.017016	-0.00064865	-0.00011262	-2.3843e-05	-0.00030753
-0.041362	0.13607	-0.0016868	0.13056	0.072762	-0.080526	-0.0049746	0.00034533	0.011253	0.0049084	-0.055558	0.024281	0.029889	0.0014933	0.002357	1.8944e-05	-0.032731	0.0011015	-0.025668	-0.00020259	-6.4443e-05	0.0023299	-0.0006029	-0.0023896	3.9612e-05	1.4322e-05	-0.00027649	-0.00022717	-4.1065e-05	0.0002095	-4.3801e-05	-0.00015758	-0.00024407	-0.0016928	-0.00019711	0.025572	0.30774	-0.00040274	-0.00012665	-0.00011779	3.1661e-05	-0.0011555	-0.0011954	1.0703e-05	1.5191e-05	-0.017016	-0.00064865	-0.00011262	-2.3843e-05	-0.00030753
-0.041362	0.13607	-0.0016868	0.13056	0.072762	-0.080526	-0.0049746	0.00034533	0.011253	0.0049084	-0.055558	0.024281	0.029889	0.0014933	0.002357	1.8944e-05	-0.032731	0.0011015	-0.025668	-0.00020259	-6.4443e-05	0.0023299	-0.0006029	-0.0023896	3.9612e-05	1.4322e-05	-0.00027649	-0.00022717	-4.1065e-05	0.0002095	-4.3801e-05	-0.00015758	-0.00024407	-0.0016928	-0.00019711	0.025572	0.30774	-0.00040274	-0.00012665	-0.00011779	3.1661e-05	-0.0011555	-0.0011954	1.0703e-05	1.5191e-05	-0.017016	-0.00064865	-0.00011262	-2.3843e-05	-0.00030753
-0.043402	0.086108	-5.6932e-05	-0.039535	-0.046658	0.16568	0.008762	0.00054842	-0.010024	-0.0048165	0.082975	0.20166	0.32118	0.015303	0.012699	0.00014075	0.065476	-0.013845	-0.017885	-0.00086291	-0.0024793	0.044244	-0.0021071	-0.034479	0.00028304	-0.0011932	-0.014213	-0.0053653	-0.00081206	-0.0047735	0.0013559	-0.034463	0.040664	-0.042582	0.00052357	-0.066734	0.0090241	0.00059725	-0.00020443	-0.0012655	0.00027513	0.0029391	-0.00031582	6.2456e-05	3.6652e-05	-0.0084066	-0.00106	2.2085e-05	-6.8192e-05	-0.00020665
-0.043402	0.086108	-5.6932e-05	-0.039535	-0.046658	0.16568	0.008762	0.00054842	-0.010024	-0.0048165	0.082975	0.20166	0.32118	0.015303	0.012699	0.00014075	0.065476	-0.013845	-0.017885	-0.00086291	-0.0024793	0.044244	-0.0021071	-0.034479	0.00028304	-0.0011932	-0.014213	-0.0053653	-0.00081206	-0.0047735	0.0013559	-0.034463	0.040664	-0.042582	0.00052357	-0.066734	0.0090241	0.00059725	-0.00020443	-0.0012655	0.00027513	0.0029391	-0.00031582	6.2456e-05	3.6652e-05	-0.0084066	-0.00106	2.2085e-05	-6.8192e-05	-0.00020665
-0.043402	0.086108	-5.6932e-05	-0.039535	-0.046658	0.16568	0.008762	0.00054842	-0.010024	-0.0048165	0.082975	0.20166	0.32118	0.015303	0.012699	0.00014075	0.065476	-0.013845	-0.017885	-0.00086291	-0.0024793	0.044244	-0.0021071	-0.034479	0.00028304	-0.0011932	-0.014213	-0.0053653	-0.00081206	-0.0047735	0.0013559	-0.034463	0.040664	-0.042582	0.00052357	-0.066734	0.0090241	0.00059725	-0.00020443	-0.0012655	0.00027513	0.0029391	-0.00031582	6.2456e-05	3.6652e-05	-0.0084066	-0.00106	2.2085e-05	-6.8192e-05	-0.00020665
-0.042259	0.10745	-0.00062067	0.0064503	-0.026115	0.20014	0.010594	0.0039158	-0.0070044	0.010574	-0.026119	-0.095738	-0.083656	-0.0015244	0.0016988	5.8952e-05	-0.087992	0.0056602	0.012156	0.00026235	5.2817e-05	0.00074207	-0.0010421	-0.0038833	7.5185e-05	-1.4252e-05	0.00065617	-0.0036379	-0.00032262	-0.0036666	0.001306	-0.16719	0.33144	0.12335	-0.0011181	0.1327	-0.015197	-0.0010139	0.00058951	0.0030639	-0.00072856	-0.0073321	-0.014963	-0.00086207	-0.0029445	-0.26822	-0.020438	-0.00011353	-7.7587e-05	0.00035471
-0.042259	0.10745	-0.00062067	0.0064503	-0.026115	0.20014	0.010594	0.0039158	-0.0070044	0.010574	-0.026119	-0.095738	-0.083656	-0.0015244	0.0016988	5.8952e-05	-0.087992	0.0056602	0.012156	0.00026235	5.2817e-05	0.00074207	-0.0010421	-0.0038833	7.5185e-05	-1.4252e-05	0.00065617	-0.0036379	-0.00032262	-0.0036666	0.001306	-0.16719	0.33144	0.12335	-0.0011181	0.1327	-0.015197	-0.0010139	0.00058951	0.0030639	-0.00072856	-0.0073321	-0.014963	-0.00086207	-0.0029445	-0.26822	-0.020438	-0.00011353	-7.7587e-05	0.00035471
-0.042259	0.10745	-0.00062067	0.0064503	-0.026115	0.20014	0.010594	0.0039158	-0.0070044	0.010574	-0.026119	-0.095738	-0.083656	-0.0015244	0.0016988	5.8952e-05	-0.087992	0.0056602	0.012156	0.00026235	5.2817e-05	0.00074207	-0.0010421	-0.0038833	7.5185e-05	-1.4252e-05	0.00065617	-0.0036379	-0.00032262	-0.0036666	0.001306	-0.16719	0.33144	0.12335	-0.0011181	0.1327	-0.015197	-0.0010139	0.00058951	0.0030639	-0.00072856	-0.0073321	-0.014963	-0.00086207	-0.0029445	-0.26822	-0.020438	-0.00011353	-7.7587e-05	0.00035471
-0.042317	0.11143	-0.00084008	0.036742	0.00058243	0.12008	0.0051903	0.0023224	-0.0018147	0.0069942	-0.024232	-0.088878	-0.11611	-0.005274	-0.0039066	-9.3196e-05	0.39932	-0.02963	-0.13032	-0.0021708	-0.0015236	0.020125	-0.0014161	-0.020311	0.00012155	8.8148e-05	0.011542	-0.008139	-0.00063903	-0.00023708	-4.5142e-05	0.042173	-0.091236	-0.042748	0.00024692	-0.028418	-0.012579	0.00020076	-9.1082e-06	-0.00017681	3.2568e-05	0.0018963	-0.007518	-0.00026167	-0.0009038	-0.095963	-0.0049857	-6.2633e-05	-7.3122e-05	-0.00045626
-0.042116	0.12163	-0.0012521	0.087395	0.044	-0.035182	-0.0014509	0.00073873	0.005384	0.0041309	-0.031256	-0.013962	-0.018105	-0.00065717	0.0002893	2.9072e-05	0.047674	-0.0029616	-0.015998	-0.00031325	-5.0782e-05	-0.0014434	-0.00050472	-0.0049476	4.2409e-05	0.00023187	0.0077597	0.003095	-0.00028732	0.0031299	-0.00096126	0.004547	-0.0085141	0.0037359	-0.00037796	0.02875	0.04451	0.00023973	0.00021253	-0.00033871	9.1953e-05	0.0088233	0.0081581	8.6116e-05	0.00017933	0.066858	-0.0050373	0.00037845	0.00014895	0.0045684
-0.042395	0.11062	-0.00082658	0.036222	0.00084538	0.11604	0.0049848	0.0022242	-0.001649	0.0066996	-0.023172	-0.08301	-0.10726	-0.004793	-0.0032258	-7.847e-05	0.35572	-0.0263	-0.11339	-0.0018779	-0.0013617	0.017988	-0.0015949	-0.018564	0.00012733	0.00013346	0.010026	-0.0061631	-0.00054583	0.00049529	-0.00021866	0.033248	-0.07089	-0.031104	0.00017193	-0.019262	-0.0086435	0.00011954	-6.9941e-06	-7.8558e-05	1.2654e-05	0.0010241	-0.0046803	-0.00016982	-0.00056809	-0.058687	-0.0030821	-4.2505e-05	-6.3285e-05	-0.00024811
-0.042521	0.10844	-0.00079282	0.040126	0.016522	-0.063115	0.0022287	0.00014213	-0.024773	-0.0071124	0.12305	-0.044571	-0.010849	0.00089053	0.0017681	3.6448e-05	0.13261	-0.0075745	0.51788	0.0053674	-0.0026352	0.034262	-0.00524	-0.024542	0.00026373	-0.00081726	-0.025391	0.011414	0.00050544	-7.0941e-05	8.6237e-05	-0.0061135	0.0099156	-0.004334	0.00021273	-0.016004	-0.052424	-0.00012681	-4.9127e-05	0.00050878	-0.00014362	-0.0067158	0.0079742	5.9505e-05	-6.074e-05	0.0016803	-0.013919	-0.00012226	-3.2961e-05	0.00119
-0.042521	0.10844	-0.00079282	0.040126	0.016522	-0.063115	0.0022287	0.00014213	-0.024773	-0.0071124	0.12305	-0.044571	-0.010849	0.00089053	0.0017681	3.6448e-05	0.13261	-0.0075745	0.51788	0.0053674	-0.0026352	0.034262	-0.00524	-0.024542	0.00026373	-0.00081726	-0.025391	0.011414	0.00050544	-7.0941e-05	8.6237e-05	-0.0061135	0.0099156	-0.004334	0.00021273	-0.016004	-0.052424	-0.00012681	-4.9127e-05	0.00050878	-0.00014362	-0.0067158	0.0079742	5.9505e-05	-6.074e-05	0.0016803	-0.013919	-0.00012226	-3.2961e-05	0.00119
-0.042165	0.11039	-0.00073384	0.019907	-0.015277	0.17128	0.0086367	0.0033457	-0.0056744	0.0090813	-0.021094	-0.087544	-0.082422	-0.0020636	0.00080872	3.8151e-06	0.05764	-0.0057517	-0.033634	-0.00046039	-0.00066552	0.012678	-0.0015492	-0.010572	0.00013037	-0.00042685	-0.011518	0.0015377	2.005e-05	-0.0028862	0.0010277	-0.10533	0.20709	0.06931	-0.00036163	0.052949	0.0059587	-0.00074244	2.1735e-05	0.0013813	-0.00029115	-0.0064345	0.032562	0.00061069	0.0034528	0.60003	0.04355	0.0011215	-0.00013088	-0.0019287
-0.042165	0.11039	-0.00073384	0.019907	-0.015277	0.17128	0.0086367	0.0033457	-0.0056744	0.0090813	-0.021094	-0.087544	-0.082422	-0.0020636	0.00080872	3.8151e-06	0.05764	-0.0057517	-0.033634	-0.00046039	-0.00066552	0.012678	-0.0015492	-0.010572	0.00013037	-0.00042685	-0.011518	0.0015377	2.005e-05	-0.0028862	0.0010277	-0.10533	0.20709	0.06931	-0.00036163	0.052949	0.0059587	-0.00074244	2.1735e-05	0.0013813	-0.00029115	-0.0064345	0.032562	0.00061069	0.0034528	0.60003	0.04355	0.0011215	-0.00013088	-0.0019287
-0.0436	0.08429	-3.4048e-05	-0.039493	-0.045122	0.15629	0.0080896	0.00033661	-0.0091089	-0.0051228	0.079852	0.19688	0.30831	0.014513	0.012287	0.00013829	0.055356	-0.011903	-0.012196	-0.00066511	-0.0021162	0.037017	-0.0024141	-0.02947	0.00026687	-0.00071993	-0.0089264	-0.0029084	-0.00063343	-0.0015431	0.00046031	-0.021269	0.026911	-0.01976	0.0002099	-0.026007	0.0058871	0.00020579	-6.3609e-05	-0.00038162	8.5359e-05	0.0018329	-1.6995e-05	-3.1969e-05	-9.8923e-05	-0.0035889	-0.00088692	1.9125e-06	-6.2093e-05	0.00010555
-0.0436	0.08429	-3.4048e-05	-0.039493	-0.045122	0.15629	0.0080896	0.00033661	-0.0091089	-0.0051228	0.079852	0.19688	0.30831	0.014513	0.012287	0.00013829	0.055356	-0.011903	-0.012196	-0.00066511	-0.0021162	0.037017	-0.0024141	-0.02947	0.00026687	-0.00071993	-0.0089264	-0.0029084	-0.00063343	-0.0015431	0.00046031	-0.021269	0.026911	-0.01976	0.0002099	-0.026007	0.0058871	0.00020579	-6.3609e-05	-0.00038162	8.5359e-05	0.0018329	-1.6995e-05	-3.1969e-05	-9.8923e-05	-0.0035889	-0.00088692	1.9125e-06	-6.2093e-05	0.00010555
-0.041295	0.13753	-0.0017329	0.13521	0.075789	-0.08381	-0.0053415	0.00034513	0.012612	0.0053798	-0.063457	0.029708	0.035308	0.0017035	0.0026037	1.8712e-05	-0.047549	0.0019081	-0.051566	-0.00044474	6.5933e-05	0.00082742	-0.00047966	-0.0010948	3.1078e-05	0.00010616	0.0017048	-0.0020607	-6.9742e-05	-5.4341e-05	5.1927e-05	-0.0021823	0.0046995	0.0008502	0.00023859	-0.02543	-0.22816	0.00021798	3.5331e-05	0.0001466	-3.5753e-05	-0.00061638	-0.00027547	-2.6791e-05	-5.573e-05	-0.0019044	0.00039221	-8.2108e-06	-2.5513e-05	-0.00032408
-0.041295	0.13753	-0.0017329	0.13521	0.075789	-0.08381	-0.0053415	0.00034513	0.012612	0.0053798	-0.063457	0.029708	0.035308	0.0017035	0.0026037	1.8712e-05	-0.047549	0.0019081	-0.051566	-0.00044474	6.5933e-05	0.00082742	-0.00047966	-0.0010948	3.1078e-05	0.00010616	0.0017048	-0.0020607	-6.9742e-05	-5.4341e-05	5.1927e-05	-0.0021823	0.0046995	0.0008502	0.00023859	-0.02543	-0.22816	0.00021798	3.5331e-05	0.0001466	-3.5753e-05	-0.00061638	-0.00027547	-2.6791e-05	-5.573e-05	-0.0019044	0.00039221	-8.2108e-06	-2.5513e-05	-0.00032408
-0.041295	0.13753	-0.0017329	0.13521	0.075789	-0.08381	-0.0053415	0.00034513	0.012612	0.0053798	-0.063457	0.029708	0.035308	0.0017035	0.0026037	1.8712e-05	-0.047549	0.0019081	-0.051566	-0.00044474	6.5933e-05	0.00082742	-0.00047966	-0.0010948	3.1078e-05	0.00010616	0.0017048	-0.0020607	-6.9742e-05	-5.4341e-05	5.1927e-05	-0.0021823	0.0046995	0.0008502	0.00023859	-0.02543	-0.22816	0.00021798	3.5331e-05	0.0001466	-3.5753e-05	-0.00061638	-0.00027547	-2.6791e-05	-5.573e-05	-0.0019044	0.00039221	-8.2108e-06	-2.5513e-05	-0.00032408
-0.041295	0.13753	-0.0017329	0.13521	0.075789	-0.08381	-0.0053415	0.00034513	0.012612	0.0053798	-0.063457	0.029708	0.035308	0.0017035	0.0026037	1.8712e-05	-0.047549	0.0019081	-0.051566	-0.00044474	6.5933e-05	0.00082742	-0.00047966	-0.0010948	3.1078e-05	0.00010616	0.0017048	-0.0020607	-6.9742e-05	-5.4341e-05	5.1927e-05	-0.0021823	0.0046995	0.0008502	0.00023859	-0.02543	-0.22816	0.00021798	3.5331e-05	0.0001466	-3.5753e-05	-0.00061638	-0.00027547	-2.6791e-05	-5.573e-05	-0.0019044	0.00039221	-8.2108e-06	-2.5513e-05	-0.00032408
-0.041295	0.13753	-0.0017329	0.13521	0.075789	-0.08381	-0.0053415	0.00034513	0.012612	0.0053798	-0.063457	0.029708	0.035308	0.0017035	0.0026037	1.8712e-05	-0.047549	0.0019081	-0.051566	-0.00044474	6.5933e-05	0.00082742	-0.00047966	-0.0010948	3.1078e-05	0.00010616	0.0017048	-0.0020607	-6.9742e-05	-5.4341e-05	5.1927e-05	-0.0021823	0.0046995	0.0008502	0.00023859	-0.02543	-0.22816	0.00021798	3.5331e-05	0.0001466	-3.5753e-05	-0.00061638	-0.00027547	-2.6791e-05	-5.573e-05	-0.0019044	0.00039221	-8.2108e-06	-2.5513e-05	-0.00032408
-0.041295	0.13753	-0.0017329	0.13521	0.075789	-0.08381	-0.0053415	0.00034513	0.012612	0.0053798	-0.063457	0.029708	0.035308	0.0017035	0.0026037	1.8712e-05	-0.047549	0.0019081	-0.051566	-0.00044474	6.5933e-05	0.00082742	-0.00047966	-0.0010948	3.1078e-05	0.00010616	0.0017048	-0.0020607	-6.9742e-05	-5.4341e-05	5.1927e-05	-0.0021823	0.0046995	0.0008502	0.00023859	-0.02543	-0.22816	0.00021798	3.5331e-05	0.0001466	-3.5753e-05	-0.00061638	-0.00027547	-2.6791e-05	-5.573e-05	-0.0019044	0.00039221	-8.2108e-06	-2.5513e-05	-0.00032408
-0.041295	0.13753	-0.0017329	0.13521	0.075789	-0.08381	-0.0053415	0.00034513	0.012612	0.0053798	-0.063457	0.029708	0.035308	0.0017035	0.0026037	1.8712e-05	-0.047549	0.0019081	-0.051566	-0.00044474	6.5933e-05	0.00082742	-0.00047966	-0.0010948	3.1078e-05	0.00010616	0.0017048	-0.0020607	-6.9742e-05	-5.4341e-05	5.1927e-05	-0.0021823	0.0046995	0.0008502	0.00023859	-0.02543	-0.22816	0.00021798	3.5331e-05	0.0001466	-3.5753e-05	-0.00061638	-0.00027547	-2.6791e-05	-5.573e-05	-0.0019044	0.00039221	-8.2108e-06	-2.5513e-05	-0.00032408
-0.041295	0.13753	-0.0017329	0.13521	0.075789	-0.08381	-0.0053415	0.00034513	0.012612	0.0053798	-0.063457	0.029708	0.035308	0.0017035	0.0026037	1.8712e-05	-0.047549	0.0019081	-0.051566	-0.00044474	6.5933e-05	0.00082742	-0.00047966	-0.0010948	3.1078e-05	0.00010616	0.0017048	-0.0020607	-6.9742e-05	-5.4341e-05	5.1927e-05	-0.0021823	0.0046995	0.0008502	0.00023859	-0.02543	-0.22816	0.00021798	3.5331e-05	0.0001466	-3.5753e-05	-0.00061638	-0.00027547	-2.6791e-05	-5.573e-05	-0.0019044	0.00039221	-8.2108e-06	-2.5513e-05	-0.00032408
-0.041481	0.13385	-0.0016211	0.12417	0.068647	-0.075217	-0.0045052	0.00036971	0.010206	0.004615	-0.050174	0.019479	0.024526	0.0012763	0.002205	2.1221e-05	-0.026012	0.00077826	-0.031418	-0.00028143	-2.7525e-05	0.0014605	-0.00057368	-0.0023479	3.9549e-05	8.7067e-05	0.0015628	-0.00033821	-8.4537e-05	0.00064969	-0.00017036	-8.2752e-05	0.00046722	0.00065851	2.6393e-05	-0.0036001	-0.049503	6.652e-05	2.571e-05	1.2818e-05	-2.6236e-06	0.00049026	0.00050448	2.2035e-06	8.3753e-06	0.0057045	-0.00030102	3.5584e-05	5.555e-06	0.00041883
-0.041594	0.13106	-0.0015274	0.11414	0.061479	-0.061617	-0.0034711	0.00053366	0.0082316	0.0044825	-0.041986	0.0053081	0.0080307	0.00059502	0.0015045	1.9881e-05	-0.00053115	-0.00070688	-0.028356	-0.00032518	-6.9383e-05	0.0013309	-0.0003906	-0.0030458	3.3541e-05	6.9185e-05	0.0024372	0.00054682	-0.00012866	0.00096563	-0.00028904	-0.0002003	0.00025702	0.0019332	-0.00012494	0.010338	0.0010614	5.5805e-05	9.0102e-05	3.3296e-05	-7.2133e-06	0.0021196	0.0019051	-6.6908e-06	-9.4004e-06	0.02359	-0.00057443	0.00016893	4.3957e-05	0.0013772
-0.04146	0.13413	-0.0016279	0.12475	0.069036	-0.076427	-0.0045385	0.00035157	0.0098235	0.0044362	-0.047659	0.019004	0.024823	0.0013134	0.0022095	2.0809e-05	-0.022018	0.00053368	-0.0089972	-4.763e-05	-0.00014911	0.0032682	-0.00075088	-0.0033967	4.9583e-05	2.614e-06	-0.00055722	0.00028036	-5.0706e-05	0.00045199	-0.00011442	6.8414e-06	-0.00051992	-0.0013919	-0.00013625	0.017375	0.19827	-0.00026118	-6.8437e-05	-2.8275e-05	7.4796e-06	-0.00079069	-0.00046404	-8.6365e-06	-2.4774e-05	-0.0050333	1.6461e-05	-1.7145e-05	-2.7591e-05	-0.00020068
-0.04146	0.13413	-0.0016279	0.12475	0.069036	-0.076427	-0.0045385	0.00035157	0.0098235	0.0044362	-0.047659	0.019004	0.024823	0.0013134	0.0022095	2.0809e-05	-0.022018	0.00053368	-0.0089972	-4.763e-05	-0.00014911	0.0032682	-0.00075088	-0.0033967	4.9583e-05	2.614e-06	-0.00055722	0.00028036	-5.0706e-05	0.00045199	-0.00011442	6.8414e-06	-0.00051992	-0.0013919	-0.00013625	0.017375	0.19827	-0.00026118	-6.8437e-05	-2.8275e-05	7.4796e-06	-0.00079069	-0.00046404	-8.6365e-06	-2.4774e-05	-0.0050333	1.6461e-05	-1.7145e-05	-2.7591e-05	-0.00020068
-0.041655	0.12383	-0.0012221	0.078928	0.037982	-0.059059	0.00071295	0.00090506	-0.014222	-0.00064901	0.045373	-0.037065	-0.01388	0.00062904	0.0016235	1.2445e-05	0.069332	-0.0056861	0.20326	0.0019983	-0.0014924	0.021804	-0.0019617	-0.013828	0.00011485	-0.00041165	-0.0062721	-0.0051114	-0.0002049	-0.0026215	0.00076617	-0.002706	-0.0018839	-0.013858	4.8052e-05	0.0022884	0.093238	-0.00028875	3.7895e-06	0.00060231	-0.00014754	-0.0020101	-0.0039444	-0.0003191	-0.00065513	0.013186	0.010462	0.00036266	-0.0001541	-0.0022361
-0.042159	0.10787	-0.00061145	0.0041032	-0.02852	0.20763	0.011081	0.0039403	-0.0078446	0.010139	-0.019003	-0.07171	-0.04293	0.00060354	0.0033551	8.8829e-05	-0.14758	0.0090096	0.035201	0.00052203	9.2038e-06	0.0028193	-0.00040537	-0.0027098	5.2241e-05	-3.9506e-05	-0.0018343	0.0025674	-3.6996e-05	0.002615	-0.00081433	0.056562	-0.11318	-0.043454	0.00034061	-0.041456	0.0029161	0.00034171	-0.00013929	-0.00081911	0.00018535	0.0020034	0.00068122	0.00010759	0.00025633	0.0073569	0.00049469	-3.4609e-05	-1.1e-05	-3.0601e-05
-0.042299	0.11162	-0.00084357	0.036926	0.00058256	0.12084	0.0052233	0.0023413	-0.001829	0.0070588	-0.024567	-0.090474	-0.11875	-0.0054266	-0.004114	-9.7765e-05	0.41277	-0.030635	-0.13535	-0.0022562	-0.0015685	0.020673	-0.0013778	-0.020793	0.00012006	8.3288e-05	0.012104	-0.0086934	-0.00066472	-0.00040043	-8.7273e-06	0.045162	-0.097783	-0.046057	0.00026758	-0.030912	-0.013712	0.00022241	-9.732e-06	-0.00020374	3.812e-05	0.0021391	-0.0083567	-0.00028751	-0.0010001	-0.10727	-0.0055848	-7.1639e-05	-7.5444e-05	-0.00050667
-0.042299	0.11162	-0.00084357	0.036926	0.00058256	0.12084	0.0052233	0.0023413	-0.001829	0.0070588	-0.024567	-0.090474	-0.11875	-0.0054266	-0.004114	-9.7765e-05	0.41277	-0.030635	-0.13535	-0.0022562	-0.0015685	0.020673	-0.0013778	-0.020793	0.00012006	8.3288e-05	0.012104	-0.0086934	-0.00066472	-0.00040043	-8.7273e-06	0.045162	-0.097783	-0.046057	0.00026758	-0.030912	-0.013712	0.00022241	-9.732e-06	-0.00020374	3.812e-05	0.0021391	-0.0083567	-0.00028751	-0.0010001	-0.10727	-0.0055848	-7.1639e-05	-7.5444e-05	-0.00050667
-0.042151	0.10798	-0.00061555	0.0046146	-0.028089	0.20653	0.010981	0.0039057	-0.0076779	0.010075	-0.019395	-0.072136	-0.045587	0.00036571	0.0030064	7.9445e-05	-0.12431	0.0073927	0.027457	0.00040559	-3.2513e-05	0.0029681	-0.0004647	-0.0031123	5.143e-05	-4.4988e-05	-0.0012427	0.00088418	-8.5486e-05	0.00090911	-0.00025219	0.0016895	-0.0031753	0.0015011	-0.00010262	0.013241	-0.0021554	-0.00013438	0.00010413	0.00059421	-0.00014969	-0.0017395	-0.0020109	-0.00020394	-0.00064192	-0.036482	-0.0031291	7.7845e-05	-4.9015e-05	-0.00010018
-0.042037	0.10917	-0.00063018	0.0042493	-0.029744	0.21694	0.011698	0.0042341	-0.008537	0.010981	-0.021067	-0.082023	-0.051352	0.00053148	0.0034787	9.9862e-05	-0.1888	0.011943	0.047108	0.00069677	0.00011587	0.0020257	-3.1988e-05	-0.0012525	3.7332e-05	-0.00012134	-0.0037684	0.0040282	1.695e-05	0.0034976	-0.0011307	0.096591	-0.1946	-0.078998	0.00067689	-0.084005	0.0057722	0.0007422	-0.00030833	-0.0019123	0.00044036	0.0051007	0.00094615	0.00028699	0.00065841	0.0031261	7.3362e-05	-0.00016279	2.9063e-05	0.00018332
-0.042037	0.10917	-0.00063018	0.0042493	-0.029744	0.21694	0.011698	0.0042341	-0.008537	0.010981	-0.021067	-0.082023	-0.051352	0.00053148	0.0034787	9.9862e-05	-0.1888	0.011943	0.047108	0.00069677	0.00011587	0.0020257	-3.1988e-05	-0.0012525	3.7332e-05	-0.00012134	-0.0037684	0.0040282	1.695e-05	0.0034976	-0.0011307	0.096591	-0.1946	-0.078998	0.00067689	-0.084005	0.0057722	0.0007422	-0.00030833	-0.0019123	0.00044036	0.0051007	0.00094615	0.00028699	0.00065841	0.0031261	7.3362e-05	-0.00016279	2.9063e-05	0.00018332
-0.042043	0.10911	-0.00062935	0.0042462	-0.029684	0.2165	0.011669	0.0042202	-0.008504	0.010942	-0.020971	-0.081533	-0.050957	0.00053432	0.0034713	9.93e-05	-0.18679	0.0118	0.046529	0.00068824	0.00011084	0.0020601	-4.9069e-05	-0.0013174	3.7959e-05	-0.0001174	-0.0036741	0.0039541	1.4509e-05	0.0034504	-0.001114	0.094555	-0.19046	-0.077184	0.00065966	-0.081823	0.0056272	0.00072165	-0.00029964	-0.0018561	0.00042725	0.004941	0.00093501	0.00027786	0.00063821	0.0034114	0.00010216	-0.00015606	2.7105e-05	0.000172
-0.042043	0.10911	-0.00062935	0.0042462	-0.029684	0.2165	0.011669	0.0042202	-0.008504	0.010942	-0.020971	-0.081533	-0.050957	0.00053432	0.0034713	9.93e-05	-0.18679	0.0118	0.046529	0.00068824	0.00011084	0.0020601	-4.9069e-05	-0.0013174	3.7959e-05	-0.0001174	-0.0036741	0.0039541	1.4509e-05	0.0034504	-0.001114	0.094555	-0.19046	-0.077184	0.00065966	-0.081823	0.0056272	0.00072165	-0.00029964	-0.0018561	0.00042725	0.004941	0.00093501	0.00027786	0.00063821	0.0034114	0.00010216	-0.00015606	2.7105e-05	0.000172
-0.042041	0.10913	-0.0006296	0.0042473	-0.029702	0.21663	0.011677	0.0042245	-0.0085142	0.010954	-0.021002	-0.081693	-0.051087	0.00053343	0.0034745	9.9501e-05	-0.18747	0.011849	0.046728	0.00069119	0.00011241	0.0020517	-4.4166e-05	-0.0012999	3.7824e-05	-0.00011878	-0.003708	0.0039814	1.5189e-05	0.0034687	-0.0011203	0.095294	-0.19197	-0.077861	0.00066628	-0.082665	0.0056811	0.00072969	-0.00030305	-0.0018784	0.00043245	0.0050051	0.00093393	0.00028141	0.00064567	0.0031692	7.928e-05	-0.00015913	2.7873e-05	0.0001773
-0.042738	0.10545	-0.00072073	0.034311	0.013604	-0.063829	0.0023041	4.4716e-05	-0.0246	-0.0074584	0.12458	-0.041312	-0.0073373	0.0010386	0.0022206	4.4912e-05	0.11612	-0.0065588	0.46234	0.004812	-0.0023454	0.03037	-0.0050677	-0.02286	0.0002612	-0.00059554	-0.020501	0.010751	0.00038538	0.0011481	-0.00025749	-0.0047094	0.0087396	-0.0014765	0.00016346	-0.013279	-0.045048	-5.839e-05	-5.1218e-05	0.00023661	-6.8939e-05	-0.0042061	0.0057368	8.337e-05	5.4621e-05	-0.0028474	-0.0094785	-0.00013841	-3.1988e-05	0.00076748
-0.043007	0.076204	0.00062664	-0.13218	-0.10207	-0.090458	0.03203	0.011607	-0.22586	0.0043159	-0.13555	-0.023678	0.017535	0.0033289	0.0072593	4.5388e-05	-0.0021987	-0.0068435	-0.0070309	-0.00022311	-0.0026063	0.089846	0.0091471	0.013985	0.00022591	-0.0033021	-0.10365	-0.022151	-0.0020008	0.016455	-0.0038167	0.006773	-0.0031091	0.0099143	-8.3697e-05	0.0013097	0.00038245	0.00024471	-1.0409e-06	-0.0010409	0.00031663	0.013839	-0.19092	-0.0028208	-0.0026439	0.021453	-0.23276	-0.0018548	0.00020451	0.0037369
-0.043007	0.076204	0.00062664	-0.13218	-0.10207	-0.090458	0.03203	0.011607	-0.22586	0.0043159	-0.13555	-0.023678	0.017535	0.0033289	0.0072593	4.5388e-05	-0.0021987	-0.0068435	-0.0070309	-0.00022311	-0.0026063	0.089846	0.0091471	0.013985	0.00022591	-0.0033021	-0.10365	-0.022151	-0.0020008	0.016455	-0.0038167	0.006773	-0.0031091	0.0099143	-8.3697e-05	0.0013097	0.00038245	0.00024471	-1.0409e-06	-0.0010409	0.00031663	0.013839	-0.19092	-0.0028208	-0.0026439	0.021453	-0.23276	-0.0018548	0.00020451	0.0037369
-0.044168	0.069209	0.0005277	-0.099177	-0.072546	-0.057556	0.018285	0.0035339	0.054761	0.016304	-0.031971	-0.011698	0.0079403	0.0010331	0.002743	6.7941e-05	0.0036092	0.0050651	-0.0039034	0.00021495	0.0040833	-0.2297	-0.047393	-0.1417	0.00020452	0.0065136	0.20223	0.4434	0.024586	-0.073315	0.015537	-0.032442	0.016169	-0.059807	0.00068961	-0.027056	0.0027179	-0.0013301	-3.0899e-05	0.0039108	-0.0010133	-0.028332	0.14665	0.0010161	-0.0012215	0.0069887	-0.25432	-0.0019755	0.0001922	0.01245
-0.043031	0.07608	0.00062369	-0.1314	-0.10138	-0.089834	0.031736	0.011458	-0.22228	0.0043098	-0.13317	-0.023344	0.01724	0.0032673	0.0071374	4.58e-05	-0.0020937	-0.0065574	-0.0066968	-0.00021025	-0.0024584	0.083336	0.0081438	0.011581	0.00021874	-0.0029907	-0.093934	-0.013489	-0.0014763	0.01422	-0.0033202	0.0057406	-0.0026128	0.0080372	-5.6035e-05	0.00056292	0.00029992	0.00015969	-5.3827e-06	-0.00053285	0.00014004	0.0026536	-0.17994	-0.0024853	-0.0020878	0.017902	-0.16156	-0.0012634	0.00011746	0.0018789
-0.044093	0.070796	0.00048755	-0.096241	-0.071094	-0.063864	0.019064	0.0053054	-0.09554	0.00084636	-0.020582	-0.01375	0.0042435	0.00094341	0.0029092	7.2543e-05	-0.0080046	0.0044265	9.2266e-05	0.00021494	0.0023759	-0.097501	-0.011485	-0.011397	-0.00033904	0.013868	0.44586	-0.32269	-0.014123	-0.02982	0.0087223	-0.028864	0.012587	-0.054316	0.00048238	-0.018129	0.0033519	-0.00089746	3.0344e-05	0.0024452	-0.00060347	-0.013431	0.021114	-0.00030328	-0.0010631	0.044295	-0.022947	0.0002599	-0.00020737	0.0042742
-0.043354	0.07415	0.00059969	-0.12303	-0.093908	-0.081394	0.028354	0.0096959	-0.17424	0.0050918	-0.10759	-0.020229	0.014064	0.0026556	0.0060734	5.3863e-05	0.00031893	-0.003961	-0.004187	-9.6301e-05	-0.0011053	0.021744	-0.0023147	-0.016084	0.00020869	-0.00099708	-0.033926	0.098161	0.0047543	-0.0042958	0.00057078	-0.0013176	0.00070883	-0.0043778	0.00014682	-0.0044122	-0.00108	-0.00050863	-4.7563e-05	0.0036356	-0.0013278	-0.092698	-0.1309	-0.00024405	0.0020287	-0.011482	0.33989	0.0028144	-0.00046015	-0.0098313
-0.043498	0.073136	0.00059512	-0.11995	-0.091002	-0.077224	0.026871	0.0088264	-0.14545	0.0061727	-0.096002	-0.018999	0.01247	0.0023585	0.0055132	5.655e-05	0.0021238	-0.0026181	-0.0036483	-4.5094e-05	-0.00030483	-0.017488	-0.0095019	-0.036513	0.00021761	-5.688e-05	-0.0055421	0.18788	0.0096714	-0.01725	0.0032586	-0.0062039	0.0030255	-0.013567	0.00028847	-0.0088827	-0.0015771	-0.00090408	-7.1054e-05	0.0058425	-0.0020832	-0.13967	-0.1255	0.00046261	0.0034331	-0.022245	0.50611	0.0041658	-0.00064698	-0.011741
-0.044043	0.069949	0.00054303	-0.10369	-0.076581	-0.061634	0.020259	0.0049618	-0.0074324	0.012602	-0.05303	-0.010141	0.00902	0.001183	0.0030995	6.597e-05	0.0036483	0.0037087	-0.0069707	0.00013337	0.0032741	-0.18819	-0.039522	-0.11891	0.00019105	0.0053745	0.16429	0.4534	0.024846	-0.068504	0.014334	-0.028975	0.014311	-0.054882	0.00076027	-0.026921	0.0023277	-0.0018524	-9.3967e-05	0.0089414	-0.0029399	-0.17094	-0.034682	0.0012151	0.0028466	-0.015021	0.32368	0.0026942	-0.00036146	0.013816
-0.043505	0.072138	0.00060713	-0.11815	-0.08827	-0.069616	0.023514	0.0035991	0.21474	0.037922	-0.037893	-0.041197	0.017405	0.0035855	0.0073252	4.9485e-05	-0.0021569	-0.0022362	-0.0033955	5.5452e-05	0.0017442	-0.2092	-0.066395	-0.24567	0.0011423	-0.0078	-0.2201	-0.20217	-0.011768	0.037596	-0.0076724	0.0090413	-0.004554	0.006502	0.00015086	-0.00089761	3.2598e-05	-0.00074781	-4.2413e-05	0.0045214	-0.0015365	-0.092789	-0.0012982	0.00083264	0.0013043	-0.0026826	0.014844	9.3739e-06	4.0091e-05	0.00081994
-0.043469	0.072301	0.0006117	-0.11925	-0.089188	-0.070335	0.023836	0.0036303	0.22275	0.039106	-0.038795	-0.043041	0.018063	0.0037689	0.007701	4.9161e-05	-0.0027027	-0.0032073	-0.0031913	1.8611e-05	0.00091178	-0.152	-0.051695	-0.19417	0.00094573	-0.0063895	-0.18042	-0.16995	-0.0098762	0.03114	-0.0063352	0.0072054	-0.0036283	0.0045423	0.00013655	-0.0013673	9.6982e-05	-0.00062072	-3.5012e-05	0.003549	-0.0011907	-0.07048	-0.0036267	0.0005414	0.00084759	-0.0017625	0.017659	9.9336e-05	-2.1431e-05	0.0006849
-0.043037	0.076047	0.00062291	-0.13119	-0.1012	-0.089667	0.031658	0.011419	-0.22136	0.0043061	-0.13254	-0.023257	0.017163	0.0032513	0.0071065	4.5919e-05	-0.0020665	-0.0064857	-0.0066123	-0.00020703	-0.0024223	0.081776	0.0079085	0.01103	0.00021693	-0.0029153	-0.091587	-0.011739	-0.0013682	0.013725	-0.0032099	0.005514	-0.0025055	0.00764	-5.0634e-05	0.00043113	0.000278	0.00014296	-6.0811e-06	-0.00043846	0.00010792	0.00071984	-0.1748	-0.0023826	-0.0019538	0.016896	-0.14605	-0.001136	9.9285e-05	0.0015201
-0.043512	0.072108	0.00060638	-0.11797	-0.088117	-0.069493	0.023461	0.0035911	0.21385	0.037777	-0.037746	-0.041002	0.017339	0.0035687	0.007299	4.9747e-05	-0.0021227	-0.0021875	-0.0033743	5.6946e-05	0.001763	-0.20986	-0.066478	-0.24583	0.0011417	-0.0077736	-0.21936	-0.20119	-0.011717	0.037477	-0.0076512	0.0090156	-0.0045384	0.006532	0.00014791	-0.00084725	2.7301e-05	-0.00073611	-4.1753e-05	0.0044528	-0.0015133	-0.091387	-0.0013608	0.00081902	0.0012841	-0.0026589	0.014638	9.1678e-06	3.8428e-05	0.00080133
-0.045187	0.061061	0.0005797	-0.090511	-0.061455	-0.050804	0.012265	0.00025686	0.16961	0.021915	-0.0039076	-0.011779	-0.00040298	0.00037077	0.0022968	0.00013682	-0.0011942	0.0049433	0.004921	5.284e-05	0.0016558	-0.05171	-0.0048087	-0.0098252	3.4119e-05	0.0008356	0.010436	0.051346	0.0006001	0.02044	-0.006238	0.011925	-0.0030929	0.05093	-0.002114	0.025201	-0.0031279	0.0084019	0.00042509	-0.046006	0.015398	0.90797	-0.21232	-0.010572	-0.013293	0.0080716	0.19694	0.0030815	-0.001472	-0.0024381
-0.043759	0.081654	5.3283e-05	-0.044431	-0.034194	-0.078427	0.0096229	0.00084188	-0.049899	-0.011569	0.18968	-0.057196	-0.00074857	0.0023131	0.0053773	7.5339e-05	-0.040223	0.0038329	0.00084024	0.00021799	0.0014355	-0.0651	-0.0092201	-0.012464	-0.00019044	0.0099222	0.31755	-0.19292	-0.0081139	-0.025137	0.0069977	-0.022625	0.010224	-0.045421	0.00051185	-0.031754	0.0036968	-0.00050377	-0.00010807	0.0010962	-0.00029534	-0.015095	-0.14174	-0.0018763	-0.0014165	-0.084518	0.16066	0.0012923	-0.00065196	-0.023112
-0.043195	0.075271	0.0006042	-0.12632	-0.097029	-0.085979	0.029952	0.010632	-0.20559	0.0038666	-0.11967	-0.02162	0.015757	0.002976	0.0066719	5.0805e-05	-0.0021959	-0.005417	-0.0045659	-0.00015133	-0.0020562	0.071946	0.007751	0.014524	0.00016091	-0.0015103	-0.04722	-0.091064	-0.0053236	0.016968	-0.0036674	0.0059809	-0.0029343	0.011248	-0.00021077	0.008024	0.00014043	0.00060962	6.2962e-05	-0.0045959	0.0017336	0.13025	0.58676	0.0061019	0.0025267	-0.046248	0.10135	0.00074252	-0.00014803	-0.00082333
-0.043195	0.075271	0.0006042	-0.12632	-0.097029	-0.085979	0.029952	0.010632	-0.20559	0.0038666	-0.11967	-0.02162	0.015757	0.002976	0.0066719	5.0805e-05	-0.0021959	-0.005417	-0.0045659	-0.00015133	-0.0020562	0.071946	0.007751	0.014524	0.00016091	-0.0015103	-0.04722	-0.091064	-0.0053236	0.016968	-0.0036674	0.0059809	-0.0029343	0.011248	-0.00021077	0.008024	0.00014043	0.00060962	6.2962e-05	-0.0045959	0.0017336	0.13025	0.58676	0.0061019	0.0025267	-0.046248	0.10135	0.00074252	-0.00014803	-0.00082333
-0.044371	0.069582	0.00044248	-0.085695	-0.062084	-0.057685	0.01535	0.0034218	-0.061918	-0.0014097	0.030427	-0.018209	-0.00084081	0.00053962	0.0023318	8.1492e-05	-0.015762	0.0069165	-0.017255	0.00010816	0.0034282	-0.13694	-0.016389	-0.020167	-0.00041726	0.016594	0.53167	-0.34233	-0.014636	-0.038863	0.010957	-0.034277	0.014746	-0.063778	0.00056581	-0.020784	0.0032823	-0.0010909	2.7167e-05	0.0033699	-0.00091786	-0.033888	-0.064858	-0.0012383	-0.0015495	0.047974	-0.064277	-0.00013572	-0.00011383	0.0082219
-0.043294	0.073049	0.00063868	-0.12534	-0.094215	-0.074177	0.025543	0.0035591	0.29018	0.048015	-0.040661	-0.057323	0.023008	0.0051865	0.010743	5.3562e-05	-0.0069462	-0.010674	-0.00189	-0.00026432	-0.005371	0.26964	0.054431	0.17431	-0.00039567	0.0028099	0.075385	0.03687	0.0022184	-0.0091473	0.0019665	-0.0035691	0.0015429	-0.0080734	0.0002125	-0.0041542	0.00048017	-0.00072496	-3.8007e-05	0.0036492	-0.0011974	-0.06847	0.013033	0.00068193	0.00082115	-0.00028077	-0.007844	-0.000132	3.0952e-05	0.00021891
-0.043294	0.073049	0.00063868	-0.12534	-0.094215	-0.074177	0.025543	0.0035591	0.29018	0.048015	-0.040661	-0.057323	0.023008	0.0051865	0.010743	5.3562e-05	-0.0069462	-0.010674	-0.00189	-0.00026432	-0.005371	0.26964	0.054431	0.17431	-0.00039567	0.0028099	0.075385	0.03687	0.0022184	-0.0091473	0.0019665	-0.0035691	0.0015429	-0.0080734	0.0002125	-0.0041542	0.00048017	-0.00072496	-3.8007e-05	0.0036492	-0.0011974	-0.06847	0.013033	0.00068193	0.00082115	-0.00028077	-0.007844	-0.000132	3.0952e-05	0.00021891
-0.043294	0.073049	0.00063868	-0.12534	-0.094215	-0.074177	0.025543	0.0035591	0.29018	0.048015	-0.040661	-0.057323	0.023008	0.0051865	0.010743	5.3562e-05	-0.0069462	-0.010674	-0.00189	-0.00026432	-0.005371	0.26964	0.054431	0.17431	-0.00039567	0.0028099	0.075385	0.03687	0.0022184	-0.0091473	0.0019665	-0.0035691	0.0015429	-0.0080734	0.0002125	-0.0041542	0.00048017	-0.00072496	-3.8007e-05	0.0036492	-0.0011974	-0.06847	0.013033	0.00068193	0.00082115	-0.00028077	-0.007844	-0.000132	3.0952e-05	0.00021891
-0.043294	0.073049	0.00063868	-0.12534	-0.094215	-0.074177	0.025543	0.0035591	0.29018	0.048015	-0.040661	-0.057323	0.023008	0.0051865	0.010743	5.3562e-05	-0.0069462	-0.010674	-0.00189	-0.00026432	-0.005371	0.26964	0.054431	0.17431	-0.00039567	0.0028099	0.075385	0.03687	0.0022184	-0.0091473	0.0019665	-0.0035691	0.0015429	-0.0080734	0.0002125	-0.0041542	0.00048017	-0.00072496	-3.8007e-05	0.0036492	-0.0011974	-0.06847	0.013033	0.00068193	0.00082115	-0.00028077	-0.007844	-0.000132	3.0952e-05	0.00021891
-0.0431	0.075725	0.00061559	-0.12922	-0.099506	-0.088112	0.030944	0.011068	-0.2131	0.0042756	-0.127	-0.022544	0.016541	0.003124	0.0068796	4.7537e-05	-0.0018975	-0.0059195	-0.0059107	-0.00018081	-0.0021476	0.06994	0.0060816	0.0066806	0.00020645	-0.0023615	-0.074483	0.0014985	-0.00056372	0.010183	-0.002426	0.0038928	-0.0017191	0.0048187	-9.9095e-06	-0.0006215	0.00013609	1.6076e-05	-1.2846e-05	0.00031893	-0.0001562	-0.016197	-0.16822	-0.0020236	-0.0012672	0.013082	-0.060698	-0.00043428	-4.3028e-07	-0.00038746
-0.043459	0.072342	0.00061288	-0.11953	-0.08942	-0.07052	0.023916	0.003635	0.225	0.039424	-0.038965	-0.043561	0.018227	0.0038194	0.0078058	4.9121e-05	-0.0028944	-0.0035212	-0.0031311	5.1117e-06	0.00061266	-0.13051	-0.046023	-0.17413	0.00086661	-0.0058133	-0.16422	-0.15615	-0.0090739	0.028499	-0.0057945	0.0064868	-0.0032604	0.0039149	0.00012377	-0.0014261	0.00010699	-0.00054493	-3.0643e-05	0.0030388	-0.0010132	-0.059387	-0.0047087	0.00041109	0.00065095	-0.0014249	0.018012	0.00012606	-4.0539e-05	0.00058906
-0.044051	0.069713	0.00054171	-0.10248	-0.075263	-0.059634	0.019166	0.0035013	0.085507	0.020314	-0.032434	-0.017127	0.0095454	0.0014907	0.0035635	6.4984e-05	0.0024301	0.003587	-0.0035072	0.00017427	0.0033903	-0.20349	-0.044449	-0.1377	0.0002808	0.0044075	0.13831	0.33729	0.018542	-0.053736	0.011314	-0.024054	0.01216	-0.042824	0.00035666	-0.01843	0.0018193	-0.00022354	3.1069e-05	-0.0028069	0.0013083	0.11663	0.12379	-0.0010463	-0.0047767	0.014204	-0.44509	-0.0032864	-2.3656e-05	-0.026747
[truncated: 150 more columns]

## Sheet: info_mean
	The average values (within taxonomy orders) of the modularity/communication measures have been computed using the vector ORDER_IND of dimension 201, whose entries denote to which order that species belong to
	ORDER NAMES
	Afrotheria, Artiodactyla, Carnivora, Chiroptera, Cingulata, Eulipotyphla, Eutheria, Lagomorpha, Marsupialia, Perissodactyla, Primates, Rodentia
	ORDER_IND
	1,1,2,2,2,2,2,2,2,2,2,2,2,2,2,2,2,2,2,2,2,2,2,2,2,2,2,2,2,2,2,2,2,2,2,2,2,2,3,3,3,3,3,3,3,3,3,3,3,3,3,3,3,3,3,3,3,3,3,3,3,3,3,3,3,3,3,3,3,3,3,3,3,3,3,3,3,3,3,3,3,3,3,3,3,3,3,4,4,4,4,4,4,4,4,4,4,4,4,4,4,4,4,4,4,4,4,4,5,6,6,6,7,8,8,8,8,8,9,9,9,9,9,9,9,9,9,10,10,10,10,10,10,10,11,11,11,11,11,11,11,11,11,11,11,11,11,11,11,11,11,11,11,11,11,11,11,11,11,11,11,11,11,11,11,11,11,11,11,11,11,11,11,11,11,1…
